# Supplementary material for: Twist1 Influences the Expression of Leading Members of the IL-17 Signaling Pathway in HER2-Positive Breast Cancer Cells
Source: Int J Mol Sci. 2021 Nov 10;22(22):12144. doi: 10.3390/ijms222212144 (PMC8620489; doi:10.3390/ijms222212144)
Supplement: Supplementary file 1 [file ijms-22-12144-s001.zip]

Archive with 2 entries (2 files):
- Supplementary_Pires et al.pdf
- Transcriptomics full list_Pires et al.xls
