# Supplementary material for: Twist1 Influences the Expression of Leading Members of the IL-17 Signaling Pathway in HER2-Positive Breast Cancer Cells
Source: Int J Mol Sci. 2021 Nov 10;22(22):12144. doi: 10.3390/ijms222212144 (PMC8620489; doi:10.3390/ijms222212144)
Supplement: Supplementary file 1 [file ijms-22-12144-s001.zip › Transcriptomics full list_Pires et al.xls]

## Sheet: lista completa
Transcript Cluster ID	SH TWIST Bi-weight Avg Signal (log2)	SC TWIST Bi-weight Avg Signal (log2)	Fold Change (linear) (SH TWIST vs. SC TWIST)	FDR p-value (SH TWIST vs. SC TWIST)	Gene Symbol	Description	Chromosome
2471233	8.17	4.59	11.98	1	VSNL1	visinin-like 1	chr2
2453006	9.72	6.75	7.84	1	PIGR	polymeric immunoglobulin receptor	chr1
4037778	9.13	6.36	6.86	1	DMBT1	deleted in malignant brain tumors 1	chr10
2348569	8.63	5.88	6.74	1	PALMD	palmdelphin	chr1
3077214	6.14	3.42	6.58	1	OR9A2	olfactory receptor, family 9, subfamily A, member 2	chr7
3133233	10.89	8.56	5.02	1	PLAT	plasminogen activator, tissue	chr8
3973891	6.45	4.14	4.95	1	SYTL5; CXorf27	synaptotagmin-like 5; chromosome X open reading frame 27	chrX
2900750	6.28	4.16	4.36	1	OR2J3; OR2J4P	olfactory receptor, family 2, subfamily J, member 3; olfactory receptor, family 2, subfamily J, member 4 pseudogene	chr6
3165624	5.17	3.08	4.28	1			chr9
3822976	13.46	11.39	4.2	1	CASP14	caspase 14, apoptosis-related cysteine peptidase	chr19
3928590	5.29	3.26	4.1	1	KRTAP21-1	keratin associated protein 21-1	chr21
3333899	9.28	7.26	4.06	1	RARRES3	retinoic acid receptor responder (tazarotene induced) 3	chr11
3212008	8.81	6.8	4.05	1	FRMD3	FERM domain containing 3	chr9
2775909	8.06	6.08	3.95	1	PLAC8	placenta-specific 8	chr4
2820394	10.09	8.12	3.91	1	NR2F1; NR2F2; FLJ42709	nuclear receptor subfamily 2, group F, member 1; nuclear receptor subfamily 2, group F, member 2; uncharacterized LOC441094	chr5
3351200	10.75	8.79	3.87	1	TMPRSS4	transmembrane protease, serine 4	chr11
3882413	10.36	8.43	3.81	1	BPIFB1	BPI fold containing family B, member 1	chr20
3445741	9.1	7.2	3.74	1	MGP	matrix Gla protein	chr12
3177880	8.34	6.47	3.66	1	DAPK1	death-associated protein kinase 1	chr9
3403414	5.83	3.97	3.64	1	DPPA3; DPPA3P2; DPPA3P1	developmental pluripotency associated 3; developmental pluripotency associated 3 pseudogene 2; developmental pluripotency associated 3 pseudogene 1	chr12
3554818	9.3	7.44	3.63	1	CRIP2	cysteine-rich protein 2	chr14
3750767	9.37	7.52	3.61	1	ALDOC	aldolase C, fructose-bisphosphate	chr17
2622547	8.57	6.74	3.56	1	SEMA3F	sema domain, immunoglobulin domain (Ig), short basic domain, secreted, (semaphorin) 3F	chr3
2430163	8.84	7.02	3.53	1	VTCN1	V-set domain containing T cell activation inhibitor 1	chr1
2335014	7.1	5.31	3.45	1	CYP4Z1; CYP4Z2P	cytochrome P450, family 4, subfamily Z, polypeptide 1; cytochrome P450, family 4, subfamily Z, polypeptide 2 pseudogene	chr1
3077273	7.56	5.8	3.37	1	FAM131B	family with sequence similarity 131, member B	chr7
3954375	8.07	6.33	3.34	1	PRAME	preferentially expressed antigen in melanoma	chr22
3945572	9.11	7.38	3.31	1	APOBEC3C	apolipoprotein B mRNA editing enzyme, catalytic polypeptide-like 3C	chr22
2705706	9.72	8.01	3.27	1	TNFSF10	tumor necrosis factor (ligand) superfamily, member 10	chr3
3527290	4.39	2.71	3.22	1	OR4N2; OR4N3P	olfactory receptor, family 4, subfamily N, member 2; olfactory receptor, family 4, subfamily N, member 3 pseudogene	chr14
3549740	6.6	4.92	3.21	1	SERPINA5	serpin peptidase inhibitor, clade A (alpha-1 antiproteinase, antitrypsin), member 5	chr14
3217167	8.87	7.2	3.19	1	CORO2A	coronin, actin binding protein, 2A	chr9
3919101	5.31	3.67	3.13	1	KCNE2	potassium voltage-gated channel, Isk-related family, member 2	chr21
3274640	5.74	4.1	3.12	1	LOC100128356	protein transactivated by hepatitis B virus E antigen	chr10
3376529	7.67	6.03	3.11	1	PLA2G16	phospholipase A2, group XVI	chr11
3025433	9.81	8.22	3.01	1	AKR1B10; AKR1B15	aldo-keto reductase family 1, member B10 (aldose reductase); aldo-keto reductase family 1, member B15	chr7
2364677	8.84	7.27	2.96	1	PBX1; LOC100505795; LOC100131938	pre-B-cell leukemia homeobox 1; uncharacterized LOC100505795; uncharacterized LOC100131938	chr1
2438458	12.13	10.57	2.96	1	CRABP2	cellular retinoic acid binding protein 2	chr1
3731826	9.68	8.15	2.9	1	PRKCA	protein kinase C, alpha	chr17
3159330	6.78	5.24	2.9	1	DOCK8	dedicator of cytokinesis 8	chr9
3235516	7.9	6.39	2.85	1	CAMK1D; LOC283070	calcium/calmodulin-dependent protein kinase ID; uncharacterized LOC283070	chr10
3666989	6.81	5.3	2.84	1	CLEC18B; CLEC18C; CLEC18A	C-type lectin domain family 18, member B; C-type lectin domain family 18, member C; C-type lectin domain family 18, member A	chr16
2334602	11.4	9.9	2.82	1	TSPAN1; POMGNT1	tetraspanin 1; protein O-linked mannose beta1,2-N-acetylglucosaminyltransferase	chr1
3317024	9.02	7.53	2.82	1	SYT8	synaptotagmin VIII	chr11
3402964	6.06	4.57	2.8	1	RPL13P5	ribosomal protein L13 pseudogene 5	chr12
2334932	7.51	6.03	2.78	1	CYP4B1	cytochrome P450, family 4, subfamily B, polypeptide 1	chr1
3335885	5.51	4.05	2.75	1	BANF1	barrier to autointegration factor 1	chr11
4048265	9.32	7.88	2.72	1	HLA-DRB1; HLA-DRB6; LOC100507714; LOC100507709	major histocompatibility complex, class II, DR beta 1; major histocompatibility complex, class II, DR beta 6 (pseudogene); HLA class II histocompatibility antigen, DRB1-7 beta chain-like	chr6
3884560	11.21	9.78	2.71	1	LBP	lipopolysaccharide binding protein	chr20
3549757	11.06	9.64	2.67	1	SERPINA3	serpin peptidase inhibitor, clade A (alpha-1 antiproteinase, antitrypsin), member 3	chr14
3461981	5.32	3.92	2.64	1	TSPAN8	tetraspanin 8	chr12
3318553	5.17	3.77	2.64	1	OR56A3	olfactory receptor, family 56, subfamily A, member 3	chr11
3928415	9.74	8.35	2.61	1	CLDN8	claudin 8	chr21
3007438	6.13	4.76	2.6	1	POM121; POM121B	POM121 transmembrane nucleoporin; POM121 transmembrane nucleoporin B (pseudogene)	chr7
3724545	6.65	5.27	2.6	1	ITGB3	integrin, beta 3 (platelet glycoprotein IIIa, antigen CD61)	chr17
2319225	7.94	6.56	2.6	1	H6PD	hexose-6-phosphate dehydrogenase (glucose 1-dehydrogenase)	chr1
2344984	6.33	4.97	2.57	1	CLCA2	chloride channel accessory 2	chr1
3954879	5.43	4.09	2.54	1	VPREB3	pre-B lymphocyte 3	chr22
2950970	6.25	4.9	2.54	1	GRM4	glutamate receptor, metabotropic 4	chr6
3823340	6.13	4.79	2.54	1	CYP4F12	cytochrome P450, family 4, subfamily F, polypeptide 12	chr19
3353879	5.61	4.29	2.51	1	OR10G8; OR10G7	olfactory receptor, family 10, subfamily G, member 8; olfactory receptor, family 10, subfamily G, member 7	chr11
3077168	6.74	5.41	2.51	1	KEL	Kell blood group, metallo-endopeptidase	chr7
3917204	5.96	4.65	2.48	1	C21orf7	chromosome 21 open reading frame 7	chr21
3357397	8.19	6.89	2.47	1	GLB1L2	galactosidase, beta 1-like 2	chr11
3560403	10.51	9.2	2.47	1	EGLN3	egl nine homolog 3 (C. elegans)	chr14
2887930	6.97	5.67	2.46	1	FLJ16171	FLJ16171 protein	chr5
4008972	4.74	3.44	2.46	1	FAM156B; FAM156A	family with sequence similarity 156, member B; family with sequence similarity 156, member A	chrX
2870964	6.35	5.06	2.44	1	EPB41L4A; EPB41L4A-AS1	erythrocyte membrane protein band 4.1 like 4A; EPB41L4A antisense RNA 1 (non-protein coding)	chr5
2536889	6.34	5.05	2.43	1	NEU4	sialidase 4	chr2
2398820	9.66	8.39	2.41	1	PADI2	peptidyl arginine deiminase, type II	chr1
2390307	6.22	4.95	2.41	1	OR2L3	olfactory receptor, family 2, subfamily L, member 3	chr1
2514304	9.92	8.65	2.41	1	DHRS9	dehydrogenase/reductase (SDR family) member 9	chr2
3581221	8.07	6.8	2.41	1	AHNAK2	AHNAK nucleoprotein 2	chr14
3675462	8.31	7.05	2.39	1	LMF1	lipase maturation factor 1	chr16
3244622	8.86	7.6	2.39	1	ALOX5	arachidonate 5-lipoxygenase	chr10
3867660	6.37	5.14	2.35	1	NTF4	neurotrophin 4	chr19
2451870	7.54	6.32	2.33	1	ETNK2	ethanolamine kinase 2	chr1
2875257	6.33	5.12	2.31	1	P4HA2	prolyl 4-hydroxylase, alpha polypeptide II	chr5
2705266	7.81	6.61	2.3	1	TNIK	TRAF2 and NCK interacting kinase	chr3
3455865	8.84	7.64	2.3	1	KRT4	keratin 4	chr12
4018454	8.4	7.2	2.3	1	AMOT	angiomotin	chrX
3315675	10.57	9.38	2.28	1	IFITM1	interferon induced transmembrane protein 1	chr11
2322786	9.84	8.66	2.27	1	PADI1	peptidyl arginine deiminase, type I	chr1
3734453	11.34	10.17	2.26	1	SLC9A3R1	solute carrier family 9, subfamily A (NHE3, cation proton antiporter 3), member 3 regulator 1	chr17
3264997	7.98	6.81	2.26	1	PLEKHS1	pleckstrin homology domain containing, family S member 1	chr10
2831350	8.94	7.76	2.26	1	CXXC5	CXXC finger protein 5	chr5
2437118	12.03	10.86	2.25	1	MUC1	mucin 1, cell surface associated	chr1
2583465	10.6	9.43	2.25	1	ITGB6	integrin, beta 6	chr2
4045381	6.27	5.1	2.24	1	TLR5	toll-like receptor 5	chr1
3227482	7.7	6.54	2.24	1	FIBCD1	fibrinogen C domain containing 1	chr9
3662139	6.54	5.38	2.23	1	MT1E; MT1JP; MT1M	metallothionein 1E; metallothionein 1J, pseudogene; metallothionein 1M	chr16
3859703	5.21	4.06	2.23	1	FAM187B	family with sequence similarity 187, member B	chr19
2708855	9.76	8.61	2.22	1	LIPH; ERVK-7; C11orf72	lipase, member H; endogenous retrovirus group K, member 7; chromosome 11 open reading frame 72	chr3
3162529	10.62	9.48	2.21	1	LURAP1L	leucine rich adaptor protein 1-like	chr9
3393720	10.72	9.59	2.2	1	MPZL2	myelin protein zero-like 2	chr11
2435005	8.33	7.19	2.19	1	SELENBP1	selenium binding protein 1	chr1
3568485	7.86	6.73	2.19	1	PLEKHG3; SPTB	pleckstrin homology domain containing, family G (with RhoGef domain) member 3; spectrin, beta, erythrocytic	chr14
3656665	9.43	8.31	2.18	1	ORAI3	ORAI calcium release-activated calcium modulator 3	chr16
2562529	6.92	5.81	2.17	1	ST3GAL5	ST3 beta-galactoside alpha-2,3-sialyltransferase 5	chr2
2922732	5.76	4.65	2.17	1	FAM26D	family with sequence similarity 26, member D	chr6
2700244	11.83	10.72	2.16	1	CP; HPS3	ceruloplasmin (ferroxidase); Hermansky-Pudlak syndrome 3	chr3
3682445	7.75	6.65	2.15	1	XYLT1; LYRM2	xylosyltransferase I; LYR motif containing 2	chr16
3832887	5.64	4.54	2.15	1	IL28A; IL28B	interleukin 28A (interferon, lambda 2); interleukin 28B (interferon, lambda 3)	chr19
3817116	9.68	8.58	2.14	1	TJP3	tight junction protein 3 (zona occludens 3)	chr19
3894365	7.4	6.3	2.14	1	SLC52A3	solute carrier family 52, riboflavin transporter, member 3	chr20
3602299	6.5	5.41	2.14	1	NEIL1; MIR631	nei endonuclease VIII-like 1 (E. coli); microRNA 631	chr15
3928506	4.04	2.94	2.14	1	KRTAP13-3	keratin associated protein 13-3	chr21
2608469	6.7	5.6	2.14	1	ITPR1	inositol 1,4,5-trisphosphate receptor, type 1	chr3
2899333	6.52	5.42	2.14	1	BTN3A2	butyrophilin, subfamily 3, member A2	chr6
3537164	7.13	6.04	2.13	1	PELI2	pellino E3 ubiquitin protein ligase family member 2	chr14
3399398	4.26	3.16	2.13	1	LOC283174	uncharacterized LOC283174	chr11
2783473	6.85	5.76	2.13	1	C4orf3	chromosome 4 open reading frame 3	chr4
3577612	6.66	5.58	2.12	1	SERPINA1	serpin peptidase inhibitor, clade A (alpha-1 antiproteinase, antitrypsin), member 1	chr14
3049292	11.7	10.61	2.12	1	IGFBP3	insulin-like growth factor binding protein 3	chr7
3075778	8.77	7.68	2.12	1	HIPK2	homeodomain interacting protein kinase 2	chr7
3913400	6.42	5.34	2.12	1	FLJ32154	uncharacterized protein FLJ32154	chr20
3251393	9.81	8.72	2.12	1	DDIT4	DNA-damage-inducible transcript 4	chr10
3992546	10.9	9.83	2.11	1	VGLL1	vestigial like 1 (Drosophila)	chrX
2622680	7.34	6.26	2.11	1	GNAI2	guanine nucleotide binding protein (G protein), alpha inhibiting activity polypeptide 2	chr3
2655845	8.99	7.93	2.1	1	EPHB3	EPH receptor B3	chr3
3430086	7.16	6.11	2.07	1	TCP11L2	t-complex 11 (mouse)-like 2	chr12
2958861	6.67	5.62	2.07	1	GUSBP1; GUSBP4	glucuronidase, beta pseudogene 1; glucuronidase, beta pseudogene 4	chr6
2350981	5.53	4.47	2.07	1	GSTM1; GSTM2; GSTM4	glutathione S-transferase mu 1; glutathione S-transferase mu 2 (muscle); glutathione S-transferase mu 4	chr1
3628832	8.16	7.11	2.07	1	DAPK2	death-associated protein kinase 2	chr15
3434193	7.63	6.58	2.07	1	CCDC64	coiled-coil domain containing 64	chr12
3739859	6	4.95	2.07	1			chr17
3454157	6.38	5.34	2.06	1	FAIM2	Fas apoptotic inhibitory molecule 2	chr12
2712147	6.86	5.82	2.05	1	PPP1R2; PPP1R2P3	protein phosphatase 1, regulatory (inhibitor) subunit 2; protein phosphatase 1, regulatory (inhibitor) subunit 2 pseudogene 3	chr3
4000605	5.53	4.5	2.05	1	ACE2	angiotensin I converting enzyme (peptidyl-dipeptidase A) 2	chrX
3332015	5.37	4.33	2.04	1	OR4D10	olfactory receptor, family 4, subfamily D, member 10	chr11
3328520	10.44	9.4	2.04	1	CD82	CD82 molecule	chr11
3212420	8.7	7.68	2.03	1	SLC28A3	solute carrier family 28 (sodium-coupled nucleoside transporter), member 3	chr9
3756880	6.37	5.35	2.03	1	KRT33B; KRT33A; KRT31; KRT34; LOC100653049	keratin 33B; keratin 33A; keratin 31; keratin 34; keratin, type I cuticular Ha4-like	chr17
3955070	6.33	5.31	2.03	1	GSTTP1; GSTTP2	glutathione S-transferase theta pseudogene 1; glutathione S-transferase theta pseudogene 2	chr22
3394660	8.02	7.01	2.02	1	TRIM29	tripartite motif containing 29	chr11
3260586	11.51	10.49	2.02	1	SCD	stearoyl-CoA desaturase (delta-9-desaturase)	chr10
2712236	7.83	6.82	2.02	1	MUC4	mucin 4, cell surface associated	chr3
2359439	8.07	7.05	2.02	1	LCE1D; LCE1A; LCE1C	late cornified envelope 1D; late cornified envelope 1A; late cornified envelope 1C	chr1
3399623	6.11	5.1	2.01	1	THYN1	thymocyte nuclear protein 1	chr11
3439256	6.77	5.76	2.01	1	RPS11	ribosomal protein S11	chr12
3349858	9.86	8.86	2	1	NNMT	nicotinamide N-methyltransferase	chr11
3558043	7.02	6.03	1.99	1	TGM1	transglutaminase 1 (K polypeptide epidermal type I, protein-glutamine-gamma-glutamyltransferase)	chr14
3104489	5.57	4.59	1.98	1	STMN2	stathmin-like 2	chr8
2877355	5.37	4.38	1.98	1	GFRA3	GDNF family receptor alpha 3	chr5
3232944	6.94	5.95	1.98	1	AKR1E2	aldo-keto reductase family 1, member E2	chr10
2679917	7.05	6.07	1.97	1	PRICKLE2; PRICKLE2-AS1; PRICKLE2-AS3; LOC100653177	prickle homolog 2 (Drosophila); PRICKLE2 antisense RNA 1 (non-protein coding); PRICKLE2 antisense RNA 3 (non-protein coding); uncharacterized LOC100653177	chr3
3638566	9.35	8.37	1.97	1	PEX11A	peroxisomal biogenesis factor 11 alpha	chr15
2878943	10.16	9.18	1.97	1	PCDH1	protocadherin 1	chr5
2375784	6.02	5.04	1.97	1	LINC00260	long intergenic non-protein coding RNA 260	chr1
3201255	4.08	3.1	1.97	1	IFNA5	interferon, alpha 5	chr9
4010768	6.89	5.91	1.96	1	ZC4H2	zinc finger, C4H2 domain containing	chrX
3356038	9.93	8.95	1.96	1	TMEM45B	transmembrane protein 45B	chr11
2869558	5.23	4.26	1.96	1			chr5
3128046	7.86	6.9	1.95	1	STC1	stanniocalcin 1	chr8
2903189	6.39	5.43	1.95	1	HLA-DRA	major histocompatibility complex, class II, DR alpha	chr6
3666542	8.83	7.86	1.95	1	HAS3; CHTF8	hyaluronan synthase 3; CTF8, chromosome transmission fidelity factor 8 homolog (S. cerevisiae)	chr16
4008915	7.24	6.28	1.95	1			chrX
3734355	8.6	7.64	1.94	1	GPRC5C	G protein-coupled receptor, family C, group 5, member C	chr17
2766492	9.32	8.36	1.94	1	C4orf34	chromosome 4 open reading frame 34	chr4
3908358	10.71	9.76	1.93	1	SULF2; NCOA3	sulfatase 2; nuclear receptor coactivator 3	chr20
3469597	6.06	5.11	1.93	1	NUAK1	NUAK family, SNF1-like kinase, 1	chr12
3280573	5.68	4.73	1.93	1	NEBL	nebulette	chr10
3544525	11.03	10.08	1.93	1	FOS	FBJ murine osteosarcoma viral oncogene homolog	chr14
2636483	7.95	7.01	1.92	1	SIDT1; KIAA2018	SID1 transmembrane family, member 1; KIAA2018	chr3
3757050	8.26	7.32	1.92	1	KRT13	keratin 13	chr17
2950263	4.98	4.04	1.92	1	HLA-DMB	major histocompatibility complex, class II, DM beta	chr6
2816459	6.33	5.39	1.92	1	F2R	coagulation factor II (thrombin) receptor	chr5
3918535	9.27	8.34	1.91	1	IL10RB	interleukin 10 receptor, beta	chr21
3201300	4.68	3.74	1.91	1	IFNA6	interferon, alpha 6	chr9
3881391	12.13	11.19	1.91	1	ID1	inhibitor of DNA binding 1, dominant negative helix-loop-helix protein	chr20
2878437	7.24	6.31	1.91	1	CD14	CD14 molecule	chr5
3397877	9.14	8.21	1.91	1	ARHGAP32	Rho GTPase activating protein 32	chr11
3895330	9.64	8.72	1.9	1	SLC4A11	solute carrier family 4, sodium borate transporter, member 11	chr20
3720322	7.94	7.01	1.9	1	PPP1R1B	protein phosphatase 1, regulatory (inhibitor) subunit 1B	chr17
2926147	4.21	3.3	1.89	1	TAAR6	trace amine associated receptor 6	chr6
3966929	8.11	7.19	1.89	1	GYG2	glycogenin 2	chrX
2497974	4.78	3.86	1.89	1	GPR45	G protein-coupled receptor 45	chr2
3948640	9.01	8.09	1.89	1	FBLN1	fibulin 1	chr22
3667508	9.46	8.54	1.89	1	CALB2	calbindin 2	chr16
2409275	8.21	7.3	1.89	1	C1orf210	chromosome 1 open reading frame 210	chr1
3964049	9.56	8.65	1.88	1	CELSR1	cadherin, EGF LAG seven-pass G-type receptor 1 (flamingo homolog, Drosophila)	chr22
3316987	5.32	4.4	1.88	1			chr11
3866770	5.16	4.26	1.87	1	TPRX1; CRX	tetra-peptide repeat homeobox 1; cone-rod homeobox	chr19
2729667	4.24	3.34	1.87	1	STAP1	signal transducing adaptor family member 1	chr4
2374700	7.23	6.33	1.87	1	RPS10P7	ribosomal protein S10 pseudogene 7	chr1
2570193	11.92	11.01	1.87	1	MALL	mal, T-cell differentiation protein-like	chr2
3226844	9.18	8.28	1.87	1	CRAT	carnitine O-acetyltransferase	chr9
3382216	10.23	9.33	1.87	1	ARRB1	arrestin, beta 1	chr11
2656837	9.87	8.98	1.86	1	ST6GAL1	ST6 beta-galactosamide alpha-2,6-sialyltranferase 1	chr3
3873629	7.15	6.25	1.86	1	SIRPA	signal-regulatory protein alpha	chr20
4000269	7.48	6.59	1.86	1	GEMIN8; GEMIN8P4	gem (nuclear organelle) associated protein 8; gem (nuclear organelle) associated protein 8 pseudogene 4	chrX
2546795	7.73	6.84	1.86	1	CAPN13	calpain 13	chr2
3338293	11.62	10.73	1.86	1	ANO1; ANO1-AS1	anoctamin 1, calcium activated chloride channel; ANO1 antisense RNA 1 (non-protein coding)	chr11
3387469	5.37	4.48	1.85	1			chr11
3831475	5.09	4.21	1.84	1	ZNF382; ZNF529	zinc finger protein 382; zinc finger protein 529	chr19
3162486	6.14	5.26	1.84	1	TYRP1	tyrosinase-related protein 1	chr9
3444476	6.48	5.6	1.84	1	TAS2R20	taste receptor, type 2, member 20	chr12
2946908	4.48	3.6	1.84	1	LOC439938	uncharacterized LOC439938	chr6
3667858	4.29	3.41	1.84	1	HP	haptoglobin	chr16
3577940	8.73	7.85	1.84	1	CLMN	calmin (calponin-like, transmembrane)	chr14
2733483	9.91	9.03	1.84	1	BMP3	bone morphogenetic protein 3	chr4
3078774	8.28	7.41	1.83	1	ZNF467	zinc finger protein 467	chr7
2436067	7.51	6.64	1.83	1	S100A6	S100 calcium binding protein A6	chr1
3378818	7.77	6.9	1.83	1	PTPRCAP	protein tyrosine phosphatase, receptor type, C-associated protein	chr11
3766796	10.55	9.68	1.83	1	PECAM1	platelet/endothelial cell adhesion molecule 1	chr17
3373212	5.07	4.19	1.83	1	OR4C11	olfactory receptor, family 4, subfamily C, member 11	chr11
3354380	5.18	4.31	1.83	1	HEPN1	hepatocellular carcinoma, down-regulated 1	chr11
3887479	8.42	7.55	1.83	1	EYA2; GAPDHP54	eyes absent homolog 2 (Drosophila); glyceraldehyde 3 phosphate dehydrogenase pseudogene 54	chr20
2350596	9.31	8.44	1.83	1	CELSR2	cadherin, EGF LAG seven-pass G-type receptor 2 (flamingo homolog, Drosophila)	chr1
3857105	7.42	6.56	1.82	1	ZNF91	zinc finger protein 91	chr19
3160175	10.23	9.36	1.82	1	VLDLR	very low density lipoprotein receptor	chr9
3352948	8.42	7.56	1.82	1	SORL1	sortilin-related receptor, L(DLR class) A repeats containing	chr11
3394057	5.5	4.63	1.82	1	RPL23AP64	ribosomal protein L23a pseudogene 64	chr11
3853108	9.94	9.07	1.82	1	NOTCH3	notch 3	chr19
3265133	6.66	5.8	1.82	1	NHLRC2	NHL repeat containing 2	chr10
3613706	4.41	3.55	1.82	1	MAGEL2	MAGE-like 2	chr15
2458580	5.38	4.52	1.82	1	LEFTY1; LEFTY2	left-right determination factor 1; left-right determination factor 2	chr1
3376556	10.51	9.64	1.82	1			chr11
3858285	4.11	3.26	1.81	1	TSHZ3	teashirt zinc finger homeobox 3	chr19
3870533	7.97	7.11	1.81	1	TMC4	transmembrane channel-like 4	chr19
2981976	4.33	3.47	1.81	1	OSTCP1; OSTC	oligosaccharyltransferase complex subunit pseudogene 1; oligosaccharyltransferase complex subunit	chr6
3536706	8.89	8.03	1.81	1	LGALS3	lectin, galactoside-binding, soluble, 3	chr14
3883690	9.77	8.91	1.81	1	EPB41L1	erythrocyte membrane protein band 4.1-like 1	chr20
3228279	5.64	4.78	1.81	1	AK8	adenylate kinase 8	chr9
3817584	5.13	4.27	1.81	1			chr19
3846280	6.47	5.62	1.8	1	TBXA2R	thromboxane A2 receptor	chr19
3643552	4.95	4.1	1.8	1	SSTR5; C1QTNF8; SSTR5-AS1	somatostatin receptor 5; C1q and tumor necrosis factor related protein 8; SSTR5 antisense RNA 1 (non-protein coding)	chr16
3554622	7.8	6.96	1.8	1	PACS2	phosphofurin acidic cluster sorting protein 2	chr14
3220384	8.35	7.5	1.8	1	LPAR1	lysophosphatidic acid receptor 1	chr9
3830166	10.84	9.99	1.8	1	FXYD3	FXYD domain containing ion transport regulator 3	chr19
3775334	7.09	6.25	1.79	1	ZNF750	zinc finger protein 750	chr17
3318141	5.03	4.19	1.79	1	OR52M1	olfactory receptor, family 52, subfamily M, member 1	chr11
3527332	4.2	3.37	1.79	1	OR4K1	olfactory receptor, family 4, subfamily K, member 1	chr14
3945314	7.34	6.49	1.79	1	KDELR3; DDX17	KDEL (Lys-Asp-Glu-Leu) endoplasmic reticulum protein retention receptor 3; DEAD (Asp-Glu-Ala-Asp) box helicase 17	chr22
2794408	7.09	6.25	1.79	1	HPGD	hydroxyprostaglandin dehydrogenase 15-(NAD)	chr4
3317056	7.91	7.07	1.79	1			chr11
3834744	8.17	7.34	1.78	1	TMEM145	transmembrane protein 145	chr19
3976559	4.84	4.01	1.78	1	SSX1; SSX8; SSX4; SSX4B; SSX9	synovial sarcoma, X breakpoint 1; synovial sarcoma, X breakpoint 8; synovial sarcoma, X breakpoint 4; synovial sarcoma, X breakpoint 4B; synovial sarcoma, X breakpoint 9	chrX
3903052	7.66	6.83	1.78	1	SNTA1	syntrophin, alpha 1	chr20
2591906	6.61	5.77	1.78	1	OSGEPL1; ANKAR; OSGEPL1-AS1	O-sialoglycoprotein endopeptidase-like 1; ankyrin and armadillo repeat containing; OSGEPL1 antisense RNA 1 (non-protein coding)	chr2
3928483	6.26	5.43	1.78	1	KRTAP23-1	keratin associated protein 23-1	chr21
3258477	7.95	7.13	1.77	1	PLCE1	phospholipase C, epsilon 1	chr10
2438016	8.13	7.31	1.77	1	PAQR6	progestin and adipoQ receptor family member VI	chr1
2980258	4.63	3.8	1.77	1	MTRF1L	mitochondrial translational release factor 1-like	chr6
3719329	8.25	7.42	1.77	1	LHX1	LIM homeobox 1	chr17
3303774	6.35	5.53	1.77	1	LBX1	ladybird homeobox 1	chr10
3907011	8.69	7.86	1.77	1	ADA	adenosine deaminase	chr20
3183012	4.41	3.59	1.77	1			chr9
3838665	6.42	5.6	1.76	1	RCN3	reticulocalbin 3, EF-hand calcium binding domain	chr19
3219885	9.44	8.63	1.76	1	PTPN3	protein tyrosine phosphatase, non-receptor type 3	chr9
3416019	6.54	5.72	1.76	1	PRR13	proline rich 13	chr12
3154317	11.65	10.83	1.76	1	NDRG1	N-myc downstream regulated 1	chr8
3655986	10.12	9.3	1.76	1	LOC606724; CORO1A; SNX29P2	coronin, actin binding protein, 1A pseudogene; coronin, actin binding protein, 1A; sorting nexin 29 pseudogene 2	chr16
3201242	4.47	3.66	1.76	1	IFNA17; IFNA10; IFNA4	interferon, alpha 17; interferon, alpha 10; interferon, alpha 4	chr9
3286776	7.02	6.2	1.76	1	C10orf10	chromosome 10 open reading frame 10	chr10
3840795	5.29	4.49	1.75	1	ZNF765; ZNF761; ZNF525	zinc finger protein 765; zinc finger protein 761; zinc finger protein 525	chr19
3738081	5.5	4.69	1.75	1	TSPAN10	tetraspanin 10	chr17
3894513	5.5	4.69	1.75	1	TMEM74B	transmembrane protein 74B	chr20
2633691	10.44	9.64	1.75	1	TMEM45A	transmembrane protein 45A	chr3
3527340	4.86	4.05	1.75	1	OR4L1	olfactory receptor, family 4, subfamily L, member 1	chr14
2787902	4.83	4.02	1.75	1	GYPE; GYPB; GYPA	glycophorin E (MNS blood group); glycophorin B (MNS blood group); glycophorin A (MNS blood group)	chr4
3957429	6.15	5.35	1.75	1	GAL3ST1	galactose-3-O-sulfotransferase 1	chr22
2790652	6.77	5.96	1.75	1	FGG	fibrinogen gamma chain	chr4
3873086	5.99	5.19	1.75	1	DEFB129	defensin, beta 129	chr20
3853658	7.72	6.91	1.75	1	CYP4F11; IPMK	cytochrome P450, family 4, subfamily F, polypeptide 11; inositol polyphosphate multikinase	chr19
3403612	3.99	3.19	1.74	1	ZNF705G; LOC100132396; ZNF705E; ZNF705A	zinc finger protein 705G; zinc finger protein 705D-like; zinc finger protein 705E; zinc finger protein 705A	chr12
3371003	9.33	8.53	1.74	1	TP53I11	tumor protein p53 inducible protein 11	chr11
2413008	6.4	5.6	1.74	1	RPS13; LOC100508408; SNORD14B	ribosomal protein S13; uncharacterized LOC100508408; small nucleolar RNA, C/D box 14B	chr1
3743074	8.23	7.42	1.74	1	PITPNM3	PITPNM family member 3	chr17
2976155	4.93	4.14	1.74	1	OLIG3	oligodendrocyte transcription factor 3	chr6
2725061	8.84	8.04	1.74	1	LIMCH1	LIM and calponin homology domains 1	chr4
3841506	4	3.2	1.74	1	LAIR2	leukocyte-associated immunoglobulin-like receptor 2	chr19
3844699	5.25	4.45	1.74	1	FLJ45684	FLJ45684 locus	chr19
3336906	8.54	7.75	1.73	1	SSH3	slingshot homolog 3 (Drosophila)	chr11
3907190	11.58	10.79	1.73	1	SLPI	secretory leukocyte peptidase inhibitor	chr20
3655587	8.65	7.86	1.73	1	QPRT; SPN	quinolinate phosphoribosyltransferase; sialophorin	chr16
3330965	4.48	3.68	1.73	1	OR8U1; OR8U8	olfactory receptor, family 8, subfamily U, member 1; olfactory receptor, family 8, subfamily U, member 8	chr11
2564816	7.91	7.12	1.73	1	LOC100506123; LINC00342; ANKRD36B	uncharacterized LOC100506123; long intergenic non-protein coding RNA 342; ankyrin repeat domain 36B	chr2
3823304	5.21	4.43	1.73	1	CYP4F3; CYP4F2	cytochrome P450, family 4, subfamily F, polypeptide 3; cytochrome P450, family 4, subfamily F, polypeptide 2	chr19
2500722	6.29	5.5	1.72	1	ZC3H6	zinc finger CCCH-type containing 6	chr2
2437152	7.36	6.58	1.72	1	THBS3	thrombospondin 3	chr1
3157132	5.19	4.41	1.72	1	SLURP1	secreted LY6/PLAUR domain containing 1	chr8
3059393	7.13	6.34	1.72	1	SEMA3E	sema domain, immunoglobulin domain (Ig), short basic domain, secreted, (semaphorin) 3E	chr7
2600237	11	10.22	1.72	1	OBSL1	obscurin-like 1	chr2
3708553	8.09	7.31	1.72	1	NLGN2	neuroligin 2	chr17
3890989	5.42	4.64	1.72	1	MGC4294	uncharacterized MGC4294	chr20
2927604	9.49	8.71	1.72	1	KIAA1244	KIAA1244	chr6
3916527	5.68	4.89	1.72	1	JAM2	junctional adhesion molecule 2	chr21
3051263	4.79	4.01	1.72	1	FLJ45974	uncharacterized LOC401337	chr7
2843485	6.52	5.73	1.72	1	FAM153A; RPL19; FAM153C; LOC100507427; LOC100507387; FAM153B	family with sequence similarity 153, member A; ribosomal protein L19; family with sequence similarity 153, member C; uncharacterized LOC100507427; uncharacterized LOC100507387; family with sequence similarity 153, member B	chr5
2774971	9.65	8.87	1.72	1	ANTXR2	anthrax toxin receptor 2	chr4
3148387	4.72	3.94	1.72	1	ABRA	actin-binding Rho activating protein	chr8
2877990	8.77	7.99	1.71	1	TMEM173	transmembrane protein 173	chr5
3028966	3.99	3.21	1.71	1	TAS2R40	taste receptor, type 2, member 40	chr7
3317517	8.41	7.64	1.71	1	SLC22A18	solute carrier family 22, member 18	chr11
2814154	4.02	3.25	1.71	1	SERF1B; SERF1A	small EDRK-rich factor 1B (centromeric); small EDRK-rich factor 1A (telomeric)	chr5
3607927	9.86	9.09	1.71	1	SEMA4B	sema domain, immunoglobulin domain (Ig), transmembrane domain (TM) and short cytoplasmic domain, (semaphorin) 4B	chr15
3077244	5.4	4.63	1.71	1	OR6W1P	olfactory receptor, family 6, subfamily W, member 1 pseudogene	chr7
3432438	7.89	7.11	1.71	1	OAS1	2'-5'-oligoadenylate synthetase 1, 40/46kDa	chr12
3726498	4.08	3.3	1.71	1	MYCBPAP	MYCBP associated protein	chr17
3662247	6.14	5.37	1.71	1	MT1X	metallothionein 1X	chr16
2597867	8.02	7.25	1.71	1	IKZF2	IKAROS family zinc finger 2 (Helios)	chr2
3836266	9.83	9.05	1.71	1	FOSB	FBJ murine osteosarcoma viral oncogene homolog B	chr19
2781736	6.89	6.12	1.71	1	CFI	complement factor I	chr4
3663181	6.79	6.02	1.71	1	CCDC113; PRSS54	coiled-coil domain containing 113; protease, serine, 54	chr16
3389450	3.93	3.16	1.71	1	CARD16	caspase recruitment domain family, member 16	chr11
2782545	7.18	6.41	1.71	1	CAMK2D; LOC100507209	calcium/calmodulin-dependent protein kinase II delta; uncharacterized LOC100507209	chr4
2954489	9.76	8.99	1.71	1	C6orf108	chromosome 6 open reading frame 108	chr6
2608725	11.35	10.57	1.71	1	BHLHE40	basic helix-loop-helix family, member e40	chr3
2835166	5.5	4.72	1.71	1	ARHGEF37	Rho guanine nucleotide exchange factor (GEF) 37	chr5
3009441	8.08	7.32	1.7	1	ZP3	zona pellucida glycoprotein 3 (sperm receptor)	chr7
3401381	7.27	6.51	1.7	1	TSPAN9	tetraspanin 9	chr12
3748624	4.81	4.04	1.7	1	SLC5A10	solute carrier family 5 (sodium/glucose cotransporter), member 10	chr17
3577715	4.81	4.04	1.7	1	SERPINA12	serpin peptidase inhibitor, clade A (alpha-1 antiproteinase, antitrypsin), member 12	chr14
3721718	4.65	3.88	1.7	1	ATP6V0A1	ATPase, H+ transporting, lysosomal V0 subunit a1	chr17
2375596	9.92	9.15	1.7	1	ADORA1	adenosine A1 receptor	chr1
2544895	6.21	5.44	1.7	1			chr2
2972411	4.86	4.1	1.69	1	TRDN	triadin	chr6
2727762	11.47	10.71	1.69	1	SRD5A3; SRD5A3-AS1	steroid 5 alpha-reductase 3; SRD5A3 antisense RNA 1 (non-protein coding)	chr4
3944273	6.19	5.43	1.69	1	RBFOX2; APOL5	RNA binding protein, fox-1 homolog (C. elegans) 2; apolipoprotein L, 5	chr22
3394488	8.56	7.8	1.69	1	PVRL1	poliovirus receptor-related 1 (herpesvirus entry mediator C)	chr11
3270840	6.82	6.06	1.69	1	MGMT	O-6-methylguanine-DNA methyltransferase	chr10
3160229	5.99	5.24	1.69	1	KCNV2	potassium channel, subfamily V, member 2	chr9
2946050	5.49	4.73	1.69	1	HIST1H2AA	histone cluster 1, H2aa	chr6
3355956	7.76	7.01	1.69	1	BARX2	BARX homeobox 2	chr11
2487412	10.31	9.55	1.69	1	ANXA4	annexin A4	chr2
3856075	5.23	4.48	1.68	1	ZNF682	zinc finger protein 682	chr19
3328600	5.97	5.22	1.68	1	TSPAN18	tetraspanin 18	chr11
3891048	8.99	8.24	1.68	1	STX16-NPEPL1; NPEPL1; LOC100652930	STX16-NPEPL1 readthrough (non-protein coding); aminopeptidase-like 1; uncharacterized LOC100652930	chr20
4008855	4.83	4.08	1.68	1	SSX7; SSX4; SSX4B; SSX9; SSX6	synovial sarcoma, X breakpoint 7; synovial sarcoma, X breakpoint 4; synovial sarcoma, X breakpoint 4B; synovial sarcoma, X breakpoint 9; synovial sarcoma, X breakpoint 6 (pseudogene)	chrX
3441885	11.48	10.74	1.68	1	SCNN1A	sodium channel, non-voltage-gated 1 alpha subunit	chr12
3061438	9.21	8.46	1.68	1	SAMD9	sterile alpha motif domain containing 9	chr7
2447066	7.79	7.04	1.68	1	GLUL	glutamate-ammonia ligase	chr1
3770512	10.05	9.31	1.68	1	C17orf28	chromosome 17 open reading frame 28	chr17
3888023	4.59	3.84	1.68	1			chr20
2412312	8.12	7.37	1.67	1	TTC39A	tetratricopeptide repeat domain 39A	chr1
2479943	5.68	4.94	1.67	1	SIX3; LOC100130502; SIX3-AS1	SIX homeobox 3; uncharacterized LOC100130502; SIX3 antisense RNA 1 (non-protein coding)	chr2
3442579	6.03	5.29	1.67	1	RBP5	retinol binding protein 5, cellular	chr12
3319137	5.28	4.54	1.67	1	PPFIBP2	PTPRF interacting protein, binding protein 2 (liprin beta 2)	chr11
2713095	6.41	5.67	1.67	1	PIGZ; LOC100128950	phosphatidylinositol glycan anchor biosynthesis, class Z; uncharacterized LOC100128950	chr3
3527348	3.99	3.25	1.67	1	OR4N5	olfactory receptor, family 4, subfamily N, member 5	chr14
3208995	6.72	5.98	1.67	1	KLF9	Kruppel-like factor 9	chr9
2946319	6.92	6.18	1.67	1	HIST1H4D; HIST2H4B; HIST4H4; HIST2H4A; HIST1H4L; HIST1H4E; HIST1H4B; HIST1H4H; HIST1H4C; HIST1H4J; HIST1H4K; HIST1H4F; HIST1H4A; HIST1H4I	histone cluster 1, H4d; histone cluster 2, H4b; histone cluster 4, H4; histone cluster 2, H4a; histone cluster 1, H4l; histone cluster 1, H4e; histone cluster 1, H4b; histone cluster 1, H4h; histone cluster 1, H4c; histone cluster 1, H4j; histone cluster 1, H4k; histone cluster 1, H4f; histone cluster 1, H4a; histone cluster 1, H4i	chr6
3990825	5.61	4.86	1.67	1	FAM45B; FAM45A	family with sequence similarity 45, member B (pseudogene); family with sequence similarity 45, member A	chrX
2328837	6.38	5.64	1.67	1	FAM167B	family with sequence similarity 167, member B	chr1
3413604	8.08	7.34	1.67	1	CACNB3	calcium channel, voltage-dependent, beta 3 subunit	chr12
2783484	7.77	7.03	1.67	1	C4orf3	chromosome 4 open reading frame 3	chr4
3743571	9.76	9.03	1.66	1	YBX2; RGMA	Y box binding protein 2; RGM domain family, member A	chr17
3773241	10.29	9.56	1.66	1	TBC1D16	TBC1 domain family, member 16	chr17
2375916	8.47	7.74	1.66	1	SOX13	SRY (sex determining region Y)-box 13	chr1
3263944	6.4	5.67	1.66	1	PDCD4; MIR4680	programmed cell death 4 (neoplastic transformation inhibitor); microRNA 4680	chr10
3063856	6.58	5.85	1.66	1	GATS	GATS, stromal antigen 3 opposite strand	chr7
3378830	9.85	9.11	1.66	1	CORO1B	coronin, actin binding protein, 1B	chr11
2323899	6.49	5.77	1.65	1	UBXN10; PLA2G2C	UBX domain protein 10; phospholipase A2, group IIC	chr1
3519840	4.63	3.91	1.65	1	SLITRK6	SLIT and NTRK-like family, member 6	chr13
2938972	9.96	9.24	1.65	1	SERPINB1	serpin peptidase inhibitor, clade B (ovalbumin), member 1	chr6
3568616	8.06	7.33	1.65	1	RAB15; CHURC1	RAB15, member RAS oncogene family; churchill domain containing 1	chr14
2504743	6.38	5.66	1.65	1	GPR17; LOC100288504; LIMS2	G protein-coupled receptor 17; uncharacterized LOC100288504; LIM and senescent cell antigen-like domains 2	chr2
3729014	5.52	4.8	1.65	1	GDPD1	glycerophosphodiester phosphodiesterase domain containing 1	chr17
2320374	7.59	6.87	1.65	1	FBXO6	F-box protein 6	chr1
3226253	9.89	9.17	1.65	1	FAM102A	family with sequence similarity 102, member A	chr9
2731350	4.35	3.63	1.65	1	CXCL6	chemokine (C-X-C motif) ligand 6 (granulocyte chemotactic protein 2)	chr4
3867573	7.67	6.95	1.65	1	CGB5; CGB8; CGB1; CGB; CGB2; CGB7; LHB	chorionic gonadotropin, beta polypeptide 5; chorionic gonadotropin, beta polypeptide 8; chorionic gonadotropin, beta polypeptide 1; chorionic gonadotropin, beta polypeptide; chorionic gonadotropin, beta polypeptide 2; chorionic gonadotropin, beta polypeptide 7; luteinizing hormone beta polypeptide	chr19
3385027	6.01	5.29	1.65	1	CCDC89	coiled-coil domain containing 89	chr11
2709778	9.01	8.29	1.65	1	BCL6	B-cell CLL/lymphoma 6	chr3
3979912	5.69	4.97	1.65	1	AR	androgen receptor	chrX
3029447	4.71	3.98	1.65	1			chr7
3314614	7.53	6.8	1.65	1			chr10
3244539	4.43	3.72	1.64	1	ZNF22	zinc finger protein 22 (KOX 15)	chr10
3379269	9.65	8.94	1.64	1	UNC93B1	unc-93 homolog B1 (C. elegans)	chr11
3122984	4.26	3.55	1.64	1	SPAG11B; SPAG11A	sperm associated antigen 11B; sperm associated antigen 11A	chr8
3722286	7.16	6.44	1.64	1	RUNDC1; PTGES3L; PTGES3L-AARSD1; AARSD1	RUN domain containing 1; prostaglandin E synthase 3 (cytosolic)-like; PTGES3L-AARSD1 readthrough; alanyl-tRNA synthetase domain containing 1	chr17
3948953	7.54	6.83	1.64	1	PPARA; C22orf40	peroxisome proliferator-activated receptor alpha; chromosome 22 open reading frame 40	chr22
2669488	7.54	6.83	1.64	1	PLCD1	phospholipase C, delta 1	chr3
2957342	4.68	3.97	1.64	1	GSTA1; GSTA2; GSTA5	glutathione S-transferase alpha 1; glutathione S-transferase alpha 2; glutathione S-transferase alpha 5	chr6
3015603	10.61	9.89	1.64	1	AGFG2	ArfGAP with FG repeats 2	chr7
3330131	4.11	3.39	1.64	1			chr11
3304970	4.62	3.9	1.64	1			chr10
3908149	9.76	9.06	1.63	1	ZMYND8	zinc finger, MYND-type containing 8	chr20
4030259	5.43	4.72	1.63	1	TMSB4Y	thymosin beta 4, Y-linked	chrY
3337390	10.23	9.52	1.63	1	TCIRG1	T-cell, immune regulator 1, ATPase, H+ transporting, lysosomal V0 subunit A3	chr11
3360719	4.51	3.81	1.63	1	OR56A4	olfactory receptor, family 56, subfamily A, member 4	chr11
3318527	3.71	3	1.63	1	OR52E4	olfactory receptor, family 52, subfamily E, member 4	chr11
3770699	8.18	7.48	1.63	1	MIF4GD; MRPS7	MIF4G domain containing; mitochondrial ribosomal protein S7	chr17
4013118	4.39	3.68	1.63	1	MAGEE2	melanoma antigen family E, 2	chrX
3692280	8.67	7.96	1.63	1	IRX3; IRX1; IRX5	iroquois homeobox 3; iroquois homeobox 1; iroquois homeobox 5	chr16
3761538	4.69	3.98	1.63	1	HOXB13	homeobox B13	chr17
2947975	7.84	7.13	1.63	1	HLA-F-AS1	HLA-F antisense RNA 1 (non-protein coding)	chr6
3683377	10.38	9.67	1.63	1	GPRC5B	G protein-coupled receptor, family C, group 5, member B	chr16
2324061	7.83	7.12	1.63	1	FAM43B	family with sequence similarity 43, member B	chr1
3221543	7.88	7.17	1.63	1	CDC26	cell division cycle 26 homolog (S. cerevisiae)	chr9
3951493	5.24	4.53	1.63	1	CCT8L2	chaperonin containing TCP1, subunit 8 (theta)-like 2	chr22
3818193	7.76	7.06	1.63	1	CAPS	calcyphosine	chr19
2439303	3.84	3.13	1.63	1			chr1
3249043	4.25	3.55	1.63	1			chr10
3199662	8.45	7.75	1.62	1	TTC39B	tetratricopeptide repeat domain 39B	chr9
2369252	4.72	4.01	1.62	1	TEX35	testis expressed 35	chr1
2640263	4.03	3.33	1.62	1	ROPN1; ROPN1B	rhophilin associated tail protein 1; rhophilin associated tail protein 1B	chr3
2699059	5.38	4.69	1.62	1	PAQR9	progestin and adipoQ receptor family member IX	chr3
3318589	4.83	4.13	1.62	1	OR52W1	olfactory receptor, family 52, subfamily W, member 1	chr11
3985034	6.01	5.32	1.62	1	NXF2B; NXF2	nuclear RNA export factor 2B; nuclear RNA export factor 2	chrX
3157147	8.51	7.82	1.62	1	LYNX1	Ly6/neurotoxin 1	chr8
2457496	6.91	6.21	1.62	1	HHIPL2	HHIP-like 2	chr1
2882026	5.55	4.85	1.62	1	FAT2	FAT tumor suppressor homolog 2 (Drosophila)	chr5
3332838	8.77	8.08	1.62	1	DAK	dihydroxyacetone kinase 2 homolog (S. cerevisiae)	chr11
2371547	8.66	7.96	1.62	1	C1orf21	chromosome 1 open reading frame 21	chr1
3638699	9.87	9.18	1.62	1	C15orf38-AP3S2; C15orf38	C15orf38-AP3S2 readthrough; chromosome 15 open reading frame 38	chr15
3245483	6.55	5.86	1.61	1	ZNF488	zinc finger protein 488	chr10
3933039	5.72	5.03	1.61	1	TMPRSS2	transmembrane protease, serine 2	chr21
3945781	7.61	6.92	1.61	1	SYNGR1	synaptogyrin 1	chr22
3696317	6	5.31	1.61	1	SMPD3; LOC100129324	sphingomyelin phosphodiesterase 3, neutral membrane (neutral sphingomyelinase II); uncharacterized LOC100129324	chr16
3329018	10.48	9.8	1.61	1	SLC35C1	solute carrier family 35, member C1	chr11
3329099	9.03	8.34	1.61	1	GYLTL1B	glycosyltransferase-like 1B	chr11
3836401	6.58	5.89	1.61	1	GIPR	gastric inhibitory polypeptide receptor	chr19
3862188	6.28	5.59	1.61	1	FCGBP	Fc fragment of IgG binding protein	chr19
3597702	6.05	5.36	1.61	1	FBXL22; HERC1; LOC100130855	F-box and leucine-rich repeat protein 22; HECT and RLD domain containing E3 ubiquitin protein ligase family member 1; uncharacterized LOC100130855	chr15
3759105	7.57	6.88	1.61	1	FAM171A2	family with sequence similarity 171, member A2	chr17
2420511	4.38	3.69	1.61	1	C1orf180	chromosome 1 open reading frame 180	chr1
3337329	9.1	8.42	1.61	1	ALDH3B1	aldehyde dehydrogenase 3 family, member B1	chr11
3230610	8.85	8.17	1.61	1	ABCA2	ATP-binding cassette, sub-family A (ABC1), member 2	chr9
3962578	6.58	5.89	1.61	1	A4GALT	alpha 1,4-galactosyltransferase	chr22
3735938	5.49	4.81	1.61	1			chr17
2619265	7.63	6.95	1.6	1	VIPR1	vasoactive intestinal peptide receptor 1	chr3
3967689	10.31	9.63	1.6	1	STS	steroid sulfatase (microsomal), isozyme S	chrX
3753474	4.59	3.91	1.6	1	SLC35G5; SLC35G6; SLC35G3; SLC35G4	solute carrier family 35, member G5; solute carrier family 35, member G6; solute carrier family 35, member G3; solute carrier family 35, member G4	chr17
3744377	6.16	5.48	1.6	1	SLC25A35; RANGRF	solute carrier family 25, member 35; RAN guanine nucleotide release factor	chr17
3688311	6.42	5.75	1.6	1	PYCARD	PYD and CARD domain containing	chr16
2734629	8.05	7.38	1.6	1	PTPN13	protein tyrosine phosphatase, non-receptor type 13 (APO-1/CD95 (Fas)-associated phosphatase)	chr4
3188111	5.78	5.11	1.6	1	PTGS1	prostaglandin-endoperoxide synthase 1 (prostaglandin G/H synthase and cyclooxygenase)	chr9
2451544	6.85	6.17	1.6	1	MYOG	myogenin (myogenic factor 4)	chr1
2367326	5.46	4.78	1.6	1	DNM3; DNM3OS	dynamin 3; DNM3 opposite strand/antisense RNA (non-protein coding)	chr1
3504226	6.22	5.54	1.6	1	CRYL1	crystallin, lambda 1	chr13
3212277	6.44	5.77	1.6	1	C9orf64	chromosome 9 open reading frame 64	chr9
4047607	3.77	3.09	1.6	1	BTNL8	butyrophilin-like 8	chr5
3893732	6.51	5.84	1.6	1	ABHD16B	abhydrolase domain containing 16B	chr20
2651828	6.2	5.53	1.59	1	SEC62	SEC62 homolog (S. cerevisiae)	chr3
3740770	9.05	8.38	1.59	1	RTN4RL1	reticulon 4 receptor-like 1	chr17
3009198	10.82	10.16	1.59	1	RHBDD2	rhomboid domain containing 2	chr7
3182957	6.86	6.19	1.59	1	NIPSNAP3A	nipsnap homolog 3A (C. elegans)	chr9
2318242	7.32	6.65	1.59	1	LOC100130071	GSQS6193	chr1
3333247	8.19	7.51	1.59	1	FADS2	fatty acid desaturase 2	chr11
2360647	7.8	7.13	1.59	1	EFNA3	ephrin-A3	chr1
3901361	3.88	3.2	1.59	1	CST1; CST4	cystatin SN; cystatin S	chr20
2884727	5.42	4.75	1.59	1	ATP10B	ATPase, class V, type 10B	chr5
2599993	6.87	6.2	1.59	1	ABCB6; ATG9A	ATP-binding cassette, sub-family B (MDR/TAP), member 6; autophagy related 9A	chr2
3985523	4.2	3.54	1.58	1	WBP5	WW domain binding protein 5	chrX
2617433	7.25	6.59	1.58	1	VILL	villin-like	chr3
3695631	5.54	4.88	1.58	1	TPPP3	tubulin polymerization-promoting protein family member 3	chr16
3374213	5.28	4.62	1.58	1	OR1S2	olfactory receptor, family 1, subfamily S, member 2	chr11
3098213	6.19	5.54	1.58	1	NPBWR1	neuropeptides B/W receptor 1	chr8
3834837	5.54	4.88	1.58	1	MEGF8	multiple EGF-like-domains 8	chr19
3042603	4.83	4.17	1.58	1	KIAA0087	KIAA0087	chr7
2953974	5.52	4.86	1.58	1	GUCA1B	guanylate cyclase activator 1B (retina)	chr6
4022370	6.29	5.63	1.58	1	GPC4	glypican 4	chrX
3820758	11.29	10.63	1.58	1	DNM2; TMED1	dynamin 2; transmembrane emp24 protein transport domain containing 1	chr19
3056292	10.21	9.55	1.58	1	CLDN3	claudin 3	chr7
3264744	6.48	5.82	1.58	1			chr10
2999516	5.81	5.15	1.58	1			chr7
3376121	6.51	5.87	1.57	1	ZBTB3	zinc finger and BTB domain containing 3	chr11
3887452	8.78	8.13	1.57	1	SLC2A10; LOC100133857	solute carrier family 2 (facilitated glucose transporter), member 10; uncharacterized LOC100133857	chr20
2662397	9.47	8.82	1.57	1	RPUSD3	RNA pseudouridylate synthase domain containing 3	chr3
3811000	5.91	5.26	1.57	1	RNF152	ring finger protein 152	chr18
2374746	8.85	8.2	1.57	1	NAV1	neuron navigator 1	chr1
2396817	7.28	6.64	1.57	1	MTHFR	methylenetetrahydrofolate reductase (NAD(P)H)	chr1
2358693	5.63	4.98	1.57	1	MLLT11	myeloid/lymphoid or mixed-lineage leukemia (trithorax homolog, Drosophila); translocated to, 11	chr1
3320819	6.63	5.98	1.57	1	MICALCL	MICAL C-terminal like	chr11
3238962	9.07	8.42	1.57	1	KIAA1217	KIAA1217	chr10
3638760	9.87	9.22	1.57	1	IDH2	isocitrate dehydrogenase 2 (NADP+), mitochondrial	chr15
2847229	5.09	4.44	1.57	1	FLJ33360	FLJ33360 protein	chr5
2761829	6.27	5.62	1.57	1	FGFBP1	fibroblast growth factor binding protein 1	chr4
3977611	5.89	5.24	1.57	1	CXorf67	chromosome X open reading frame 67	chrX
3536832	10.2	9.54	1.57	1	CHMP4B	charged multivesicular body protein 4B	chr14
3204261	4.59	3.94	1.57	1	CCL27; LOC730098	chemokine (C-C motif) ligand 27; uncharacterized LOC730098	chr9
3872398	4.85	4.21	1.56	1	ZNF671	zinc finger protein 671	chr19
3675116	9.59	8.95	1.56	1	TMEM8A	transmembrane protein 8A	chr16
3119236	9.2	8.56	1.56	1	THEM6	thioesterase superfamily member 6	chr8
3226181	7.7	7.05	1.56	1	ST6GALNAC4	ST6 (alpha-N-acetyl-neuraminyl-2,3-beta-galactosyl-1,3)-N-acetylgalactosaminide alpha-2,6-sialyltransferase 4	chr9
3605958	6.61	5.97	1.56	1	SLC28A1	solute carrier family 28 (sodium-coupled nucleoside transporter), member 1	chr15
2673270	12.26	11.62	1.56	1	SHISA5	shisa homolog 5 (Xenopus laevis)	chr3
3061456	5.24	4.59	1.56	1	SAMD9L	sterile alpha motif domain containing 9-like	chr7
3522101	4.64	4	1.56	1	RNF113B	ring finger protein 113B	chr13
2690012	5.17	4.52	1.56	1	LSAMP; BZW1	limbic system-associated membrane protein; basic leucine zipper and W2 domains 1	chr3
3514685	4.57	3.93	1.56	1	LINC00282	long intergenic non-protein coding RNA 282	chr13
3928559	7.34	6.7	1.56	1	KRTAP6-1	keratin associated protein 6-1	chr21
2880830	6.74	6.11	1.56	1	IL17B	interleukin 17B	chr5
2362394	11.78	11.14	1.56	1	IFI16	interferon, gamma-inducible protein 16	chr1
2901312	5.39	4.75	1.56	1	HCG9	HLA complex group 9 (non-protein coding)	chr6
2957462	7.24	6.6	1.56	1	GSTA4	glutathione S-transferase alpha 4	chr6
3144740	5.75	5.11	1.56	1	FP6628	uncharacterized LOC100132183	chr8
3729237	5.25	4.61	1.56	1	CLTC-IT1	CLTC intronic transcript 1 (non-protein coding)	chr17
3442785	4.89	4.25	1.56	1	CLEC4C	C-type lectin domain family 4, member C	chr12
3863669	8.3	7.66	1.56	1	CEACAM1	carcinoembryonic antigen-related cell adhesion molecule 1 (biliary glycoprotein)	chr19
2881370	6.38	5.73	1.56	1	CD74	CD74 molecule, major histocompatibility complex, class II invariant chain	chr5
3787640	4.8	4.16	1.56	1	C18orf12	chromosome 18 open reading frame 12	chr18
3703129	9.04	8.4	1.56	1	C16orf74	chromosome 16 open reading frame 74	chr16
3375735	10.55	9.91	1.56	1	AHNAK	AHNAK nucleoprotein	chr11
3959918	9.7	9.07	1.55	1	TST	thiosulfate sulfurtransferase (rhodanese)	chr22
2881165	4.86	4.23	1.55	1	TIGD6; LOC728287	tigger transposable element derived 6; uncharacterized LOC728287	chr5
2680819	9.8	9.17	1.55	1	SUCLG2	succinate-CoA ligase, GDP-forming, beta subunit	chr3
3760973	7.87	7.23	1.55	1	SP6	Sp6 transcription factor	chr17
3593575	8.29	7.65	1.55	1	SLC27A2; ATP8B4	solute carrier family 27 (fatty acid transporter), member 2; ATPase, class I, type 8B, member 4	chr15
2389789	4.57	3.94	1.55	1	SCCPDH	saccharopine dehydrogenase (putative)	chr1
2930243	7.32	6.69	1.55	1	SASH1	SAM and SH3 domain containing 1	chr6
3029521	5.98	5.35	1.55	1	OR2A14	olfactory receptor, family 2, subfamily A, member 14	chr7
3387537	9.96	9.34	1.55	1	MAML2	mastermind-like 2 (Drosophila)	chr11
3923179	5.1	4.47	1.55	1	LINC00319	long intergenic non-protein coding RNA 319	chr21
2444842	9.07	8.44	1.55	1	KIAA0040	KIAA0040	chr1
2401609	8.09	7.46	1.55	1	HMGCL	3-hydroxymethyl-3-methylglutaryl-CoA lyase	chr1
3738007	6.16	5.52	1.55	1	FSCN2	fascin homolog 2, actin-bundling protein, retinal (Strongylocentrotus purpuratus)	chr17
3739147	6.81	6.19	1.55	1	FN3K	fructosamine 3 kinase	chr17
2855542	8.66	8.02	1.55	1	CCL28	chemokine (C-C motif) ligand 28	chr5
3873997	6.58	5.94	1.55	1	C20orf141; TMEM239	chromosome 20 open reading frame 141; transmembrane protein 239	chr20
3381241	7.82	7.19	1.55	1	ARAP1	ArfGAP with RhoGAP domain, ankyrin repeat and PH domain 1	chr11
3928668	8.8	8.18	1.54	1	TIAM1	T-cell lymphoma invasion and metastasis 1	chr21
3179646	6.14	5.52	1.54	1	SUSD3	sushi domain containing 3	chr9
3635553	7.38	6.76	1.54	1	STARD5; LOC100506942	StAR-related lipid transfer (START) domain containing 5; uncharacterized LOC100506942	chr15
2717253	7.38	6.75	1.54	1	SORCS2	sortilin-related VPS10 domain containing receptor 2	chr4
3936992	6.49	5.86	1.54	1	SEPT5-GP1BB; GP1BB	SEPT5-GP1BB readthrough; glycoprotein Ib (platelet), beta polypeptide	chr22
3138841	3.47	2.85	1.54	1	PTTG3P	pituitary tumor-transforming 3, pseudogene	chr8
3339722	9.51	8.88	1.54	1	P2RY2	purinergic receptor P2Y, G-protein coupled, 2	chr11
3416852	3.85	3.22	1.54	1	OR6C76	olfactory receptor, family 6, subfamily C, member 76	chr12
3360687	4.19	3.57	1.54	1	OR52E8	olfactory receptor, family 52, subfamily E, member 8	chr11
2769346	6.59	5.97	1.54	1	LNX1; FIP1L1	ligand of numb-protein X 1, E3 ubiquitin protein ligase; FIP1 like 1 (S. cerevisiae)	chr4
2768323	4.71	4.09	1.54	1	CNGA1; LOC280665	cyclic nucleotide gated channel alpha 1; anti-CNG alpha 1 cation channel translation product-like	chr4
3706842	8.01	7.39	1.54	1	ANKFY1; CYB5D2	ankyrin repeat and FYVE domain containing 1; cytochrome b5 domain containing 2	chr17
2759582	10.63	10.01	1.54	1	AFAP1	actin filament associated protein 1	chr4
3548772	4.94	4.32	1.54	1			chr14
3851493	4	3.39	1.53	1	ZNF799; ZNF443; ZNF442	zinc finger protein 799; zinc finger protein 443; zinc finger protein 442	chr19
3004462	4.66	4.05	1.53	1	ZNF679; ZNF735	zinc finger protein 679; zinc finger protein 735	chr7
3859888	6.97	6.35	1.53	1	UPK1A; UPK1A-AS1	uroplakin 1A; UPK1A antisense RNA 1 (non-protein coding)	chr19
2987632	9.97	9.35	1.53	1	TTYH3	tweety homolog 3 (Drosophila)	chr7
2360939	7	6.39	1.53	1	POU5F1P4	POU class 5 homeobox 1 pseudogene 4	chr1
3352002	7.62	7.01	1.53	1	NLRX1	NLR family member X1	chr11
3108526	7.63	7.01	1.53	1	MATN2; LOC100506558	matrilin 2; uncharacterized LOC100506558	chr8
3734292	6.04	5.42	1.53	1	KIF19	kinesin family member 19	chr17
3070873	5.5	4.89	1.53	1	GPR37	G protein-coupled receptor 37 (endothelin receptor type B-like)	chr7
3685559	3.97	3.36	1.53	1	FLJ45256	uncharacterized LOC400511	chr16
3497881	7.66	7.05	1.53	1	FARP1; STK24	FERM, RhoGEF (ARHGEF) and pleckstrin domain protein 1 (chondrocyte-derived); serine/threonine kinase 24	chr13
3991814	7.38	6.76	1.53	1	FAM122C	family with sequence similarity 122C	chrX
3699133	7.3	6.69	1.53	1	FA2H	fatty acid 2-hydroxylase	chr16
3685131	8.71	8.1	1.53	1	COG7	component of oligomeric golgi complex 7	chr16
2408437	8.27	7.66	1.53	1	CITED4	Cbp/p300-interacting transactivator, with Glu/Asp-rich carboxy-terminal domain, 4	chr1
3845833	6.35	5.73	1.53	1	C19orf35	chromosome 19 open reading frame 35	chr19
3910360	5.51	4.9	1.53	1	BCAS1	breast carcinoma amplified sequence 1	chr20
3221395	7.94	7.33	1.53	1	ALAD; SLC31A2	aminolevulinate dehydratase; solute carrier family 31 (copper transporters), member 2	chr9
3579501	8.55	7.95	1.52	1	SLC25A29; YY1	solute carrier family 25 (mitochondrial carnitine/acylcarnitine carrier), member 29; YY1 transcription factor	chr14
3788976	9.61	9.01	1.52	1	RAB27B	RAB27B, member RAS oncogene family	chr18
3255938	8.27	7.67	1.52	1	OPN4	opsin 4	chr10
3288482	5.68	5.08	1.52	1	LRRC18	leucine rich repeat containing 18	chr10
2573326	5.02	4.42	1.52	1	LOC84931	uncharacterized LOC84931	chr2
3854627	6.59	5.99	1.52	1	JAK3	Janus kinase 3	chr19
3735151	11.4	10.8	1.52	1	ITGB4	integrin, beta 4	chr17
2657831	9.44	8.83	1.52	1	IL1RAP	interleukin 1 receptor accessory protein	chr3
3918104	7.65	7.05	1.52	1	FAM176C	family with sequence similarity 176, member C	chr21
3718185	6.52	5.91	1.52	1	CCL11	chemokine (C-C motif) ligand 11	chr17
3933923	9.99	9.39	1.52	1	CBS	cystathionine-beta-synthase	chr21
3551029	5.26	4.65	1.52	1	C14orf177	chromosome 14 open reading frame 177	chr14
3341798	3.95	3.35	1.52	1			chr11
3748026	10.86	10.26	1.51	1	TOM1L2	target of myb1-like 2 (chicken)	chr17
3350775	8.8	8.21	1.51	1	SIDT2	SID1 transmembrane family, member 2	chr11
3302533	6.37	5.78	1.51	1	SFRP5	secreted frizzled-related protein 5	chr10
3913960	7.95	7.35	1.51	1	PRIC285	peroxisomal proliferator-activated receptor A interacting complex 285	chr20
2663504	5.93	5.33	1.51	1	LOC100128644	LMNE6487	chr3
2676397	7.64	7.05	1.51	1	ITIH4; MUSTN1	inter-alpha-trypsin inhibitor heavy chain family, member 4; musculoskeletal, embryonic nuclear protein 1	chr3
3985949	6.52	5.92	1.51	1	IL1RAPL2; KCTD9	interleukin 1 receptor accessory protein-like 2; potassium channel tetramerisation domain containing 9	chrX
2899102	7.49	6.9	1.51	1	HIST1H3C; HIST1H3F; HIST1H3B; HIST1H3H; HIST1H3J; HIST1H3G; HIST1H3I; HIST1H3E; HIST1H3D; HIST1H3A	histone cluster 1, H3c; histone cluster 1, H3f; histone cluster 1, H3b; histone cluster 1, H3h; histone cluster 1, H3j; histone cluster 1, H3g; histone cluster 1, H3i; histone cluster 1, H3e; histone cluster 1, H3d; histone cluster 1, H3a	chr6
3931995	4.28	3.69	1.51	1	FLJ45139	FLJ45139 protein	chr21
3695091	5	4.41	1.51	1	FLJ27243; BEAN1	FLJ27243 protein; brain expressed, associated with NEDD4, 1	chr16
3410241	5.84	5.24	1.51	1	FLJ13224	uncharacterized LOC79857	chr12
2669979	4.84	4.25	1.51	1	CX3CR1	chemokine (C-X3-C motif) receptor 1	chr3
3326400	11.28	10.69	1.51	1	CAT	catalase	chr11
3334954	11.69	11.09	1.51	1	CAPN1	calpain 1, (mu/I) large subunit	chr11
3718775	6.59	6	1.51	1	C17orf50	chromosome 17 open reading frame 50	chr17
3527864	7.37	6.78	1.51	1	ARHGEF40; ZNF219	Rho guanine nucleotide exchange factor (GEF) 40; zinc finger protein 219	chr14
3527597	6.78	6.19	1.51	1	ANG; RNASE4	angiogenin, ribonuclease, RNase A family, 5; ribonuclease, RNase A family, 4	chr14
3286393	5.91	5.33	1.5	1	ZNF32; ZNF32-AS1; LOC100131195	zinc finger protein 32; ZNF32 antisense RNA 1 (non-protein coding); uncharacterized LOC100131195	chr10
4028512	3.62	3.04	1.5	1	XG; XGPY2; SRY; RPS4Y1	Xg blood group; Xg pseudogene, Y-linked 2; sex determining region Y; ribosomal protein S4, Y-linked 1	chrY
3817602	7.69	7.11	1.5	1	TNFAIP8L1	tumor necrosis factor, alpha-induced protein 8-like 1	chr19
4027828	8.38	7.79	1.5	1	TMLHE	trimethyllysine hydroxylase, epsilon	chrX
3551120	6.57	5.99	1.5	1	SNORD83B; RNU86; RPL3; ERVH-4	small nucleolar RNA, C/D box 83B; RNA, U86 small nucleolar; ribosomal protein L3; endogenous retrovirus group H, member 4	chr14
3537030	5.17	4.59	1.5	1	RPL13AP3; RPL13A; SNORD32A; SNORD33; SNORD34; SNORD35A	ribosomal protein L13a pseudogene 3; ribosomal protein L13a; small nucleolar RNA, C/D box 32A; small nucleolar RNA, C/D box 33; small nucleolar RNA, C/D box 34; small nucleolar RNA, C/D box 35A	chr14
3718762	6.81	6.23	1.5	1	RASL10B	RAS-like, family 10, member B	chr17
3224556	5.78	5.19	1.5	1	MIR600HG	MIR600 host gene (non-protein coding)	chr9
3017354	6.78	6.19	1.5	1	LHFPL3	lipoma HMGIC fusion partner-like 3	chr7
2359352	3.19	2.61	1.5	1	LCE2D; LCE2C; LCE2B	late cornified envelope 2D; late cornified envelope 2C; late cornified envelope 2B	chr1
3455674	4.87	4.28	1.5	1	KRT73; KRT74; KRT72; LOC100127967	keratin 73; keratin 74; keratin 72; uncharacterized LOC100127967	chr12
3757078	13.52	12.93	1.5	1	KRT15	keratin 15	chr17
2356658	5.08	4.5	1.5	1	IGF2BP2	insulin-like growth factor 2 mRNA binding protein 2	chr1
3259937	5.65	5.06	1.5	1	HOGA1	4-hydroxy-2-oxoglutarate aldolase 1	chr10
2899194	3.47	2.89	1.5	1	HIST1H2BE; HIST1H2BC; HIST1H2BI; HIST1H2BF; HIST1H2BG; HIST1H2BH	histone cluster 1, H2be; histone cluster 1, H2bc; histone cluster 1, H2bi; histone cluster 1, H2bf; histone cluster 1, H2bg; histone cluster 1, H2bh	chr6
2350922	6.97	6.39	1.5	1	GSTM4; GSTM5; GSTM1	glutathione S-transferase mu 4; glutathione S-transferase mu 5; glutathione S-transferase mu 1	chr1
3748659	4.91	4.32	1.5	1	GRAPL; GRAP	GRB2-related adaptor protein-like; GRB2-related adaptor protein	chr17
2386747	8.04	7.45	1.5	1	GPR137B; ERO1LB	G protein-coupled receptor 137B; ERO1-like beta (S. cerevisiae)	chr1
3119432	6.98	6.39	1.5	1	GPIHBP1	glycosylphosphatidylinositol anchored high density lipoprotein binding protein 1	chr8
2903777	6.84	6.26	1.5	1	GGNBP1; LINC00336	gametogenetin binding protein 1 (pseudogene); long intergenic non-protein coding RNA 336; gametogenetin binding protein 1	chr6
3381540	8.74	8.15	1.5	1	FAM168A	family with sequence similarity 168, member A	chr11
2904563	6.6	6.01	1.5	1	DEF6	differentially expressed in FDCP 6 homolog (mouse)	chr6
3378344	7.23	6.65	1.5	1	CTSF	cathepsin F	chr11
3190420	8.84	8.25	1.5	1	CERCAM; LOC100506065	cerebral endothelial cell adhesion molecule; uncharacterized LOC100506065	chr9
3389353	4.13	3.54	1.5	1	CASP1	caspase 1, apoptosis-related cysteine peptidase	chr11
3179669	9.23	8.64	1.5	1	C9orf89	chromosome 9 open reading frame 89	chr9
2914820	8.16	7.58	1.5	1	BCKDHB	branched chain keto acid dehydrogenase E1, beta polypeptide	chr6
2375706	11.12	10.53	1.5	1	ATP2B4	ATPase, Ca++ transporting, plasma membrane 4	chr1
2329266	8.47	7.9	1.49	1	ZNF362	zinc finger protein 362	chr1
2547114	8.72	8.15	1.49	1	XDH	xanthine dehydrogenase	chr2
3396003	8.46	7.88	1.49	1	SIAE	sialic acid acetylesterase	chr11
2975014	9.85	9.28	1.49	1	SGK1	serum/glucocorticoid regulated kinase 1	chr6
3791782	8.71	8.14	1.49	1	SERPINB5	serpin peptidase inhibitor, clade B (ovalbumin), member 5	chr18
2997231	5.77	5.19	1.49	1	PP13004	uncharacterized LOC402481	chr7
3173673	5.09	4.51	1.49	1	PIP5K1B	phosphatidylinositol-4-phosphate 5-kinase, type I, beta	chr9
3330798	4.6	4.03	1.49	1	OR5L2	olfactory receptor, family 5, subfamily L, member 2	chr11
3360364	4.92	4.35	1.49	1	OR52A4	olfactory receptor, family 52, subfamily A, member 4	chr11
3741364	4.38	3.8	1.49	1	OR3A1; OR3A3	olfactory receptor, family 3, subfamily A, member 1; olfactory receptor, family 3, subfamily A, member 3	chr17
3661684	8.42	7.84	1.49	1	MMP2	matrix metallopeptidase 2 (gelatinase A, 72kDa gelatinase, 72kDa type IV collagenase)	chr16
3982293	5.45	4.88	1.49	1	MAGEE1	melanoma antigen family E, 1	chrX
3339311	6.62	6.04	1.49	1	LRTOMT	leucine rich transmembrane and 0-methyltransferase domain containing	chr11
3852586	9.76	9.18	1.49	1	LPHN1; SUZ12P1; LOC100507373	latrophilin 1; suppressor of zeste 12 homolog pseudogene 1; uncharacterized LOC100507373	chr19
2459405	5.78	5.2	1.49	1	LOC100506571	uncharacterized LOC100506571	chr1
3884316	4.81	4.23	1.49	1	LOC100287792	uncharacterized LOC100287792	chr20
3859750	4.6	4.03	1.49	1	KRTDAP	keratinocyte differentiation-associated protein	chr19
3934573	8.74	8.16	1.49	1	KRTAP10-1	keratin associated protein 10-1	chr21
2603960	4.05	3.48	1.49	1	KCNJ13	potassium inwardly-rectifying channel, subfamily J, member 13	chr2
3854982	9.34	8.77	1.49	1	ISYNA1; SSBP4	inositol-3-phosphate synthase 1; single stranded DNA binding protein 4	chr19
2945741	5.16	4.58	1.49	1	FAM65B	family with sequence similarity 65, member B	chr6
2375011	7.68	7.11	1.49	1	ELF3	E74-like factor 3 (ets domain transcription factor, epithelial-specific )	chr1
3815710	5.62	5.04	1.49	1	EFNA2	ephrin-A2	chr19
2731381	5.49	4.92	1.49	1	CXCL1; CXCL2	chemokine (C-X-C motif) ligand 1 (melanoma growth stimulating activity, alpha); chemokine (C-X-C motif) ligand 2	chr4
3845120	4.67	4.1	1.49	1	CIRBP-AS1	CIRBP antisense RNA 1 (non-protein coding)	chr19
3676913	5.67	5.09	1.49	1	CEMP1; AMDHD2	cementum protein 1; amidohydrolase domain containing 2	chr16
3570218	4.25	3.68	1.49	1	C14orf162	chromosome 14 open reading frame 162	chr14
3318595	4.45	3.87	1.49	1	C11orf42	chromosome 11 open reading frame 42	chr11
2680046	7.02	6.44	1.49	1	ADAMTS9	ADAM metallopeptidase with thrombospondin type 1 motif, 9	chr3
2657665	9.35	8.78	1.48	1	TP63	tumor protein p63	chr3
3842130	6.78	6.21	1.48	1	TMEM190	transmembrane protein 190	chr19
3009335	4.95	4.39	1.48	1	SRRM3	serine/arginine repetitive matrix 3	chr7
3357785	8.81	8.25	1.48	1	SIRT3	sirtuin 3	chr11
3687277	8.33	7.77	1.48	1	SEZ6L2	seizure related 6 homolog (mouse)-like 2	chr16
3737274	9.26	8.69	1.48	1	RNF213	ring finger protein 213	chr17
2318157	6.97	6.41	1.48	1	RNF207	ring finger protein 207	chr1
3302740	7.07	6.5	1.48	1	PYROXD2	pyridine nucleotide-disulphide oxidoreductase domain 2	chr10
3847112	10.18	9.61	1.48	1	PTPRS	protein tyrosine phosphatase, receptor type, S	chr19
2343418	4.39	3.83	1.48	1	PTGFR	prostaglandin F receptor (FP)	chr1
3706589	4.13	3.56	1.48	1	OR1A2	olfactory receptor, family 1, subfamily A, member 2	chr17
3316234	6.24	5.68	1.48	1	NS3BP	NS3BP	chr11
3572975	6.6	6.04	1.48	1	NGB	neuroglobin	chr14
3555736	8.7	8.14	1.48	1	NDRG2	NDRG family member 2	chr14
3649697	5.28	4.72	1.48	1	MPV17L; SULT1A1	MPV17 mitochondrial membrane protein-like; sulfotransferase family, cytosolic, 1A, phenol-preferring, member 1	chr16
3298924	5.78	5.21	1.48	1	MMRN2; C10orf116; LOC100133190; AGAP11	multimerin 2; chromosome 10 open reading frame 116; uncharacterized LOC100133190; ankyrin repeat and GTPase domain Arf GTPase activating protein 11	chr10
2872958	3.96	3.4	1.48	1	MGC32805	uncharacterized LOC153163	chr5
2680591	8.24	7.68	1.48	1	LRIG1	leucine-rich repeats and immunoglobulin-like domains 1	chr3
3923850	7.53	6.96	1.48	1	KRTAP10-7	keratin associated protein 10-7	chr21
3756591	9.45	8.88	1.48	1	KRT23	keratin 23 (histone deacetylase inducible)	chr17
3702429	5.19	4.63	1.48	1	KCNG4	potassium voltage-gated channel, subfamily G, member 4	chr16
3865503	5.43	4.87	1.48	1	GPR4; OPA3	G protein-coupled receptor 4; optic atrophy 3 (autosomal recessive, with chorea and spastic paraplegia)	chr19
3896370	9.54	8.97	1.48	1	GPCPD1	glycerophosphocholine phosphodiesterase GDE1 homolog (S. cerevisiae)	chr20
3830484	4.17	3.61	1.48	1	FFAR2	free fatty acid receptor 2	chr19
3366519	5.33	4.76	1.48	1	FANCF	Fanconi anemia, complementation group F	chr11
2434746	7.09	6.52	1.48	1	FAM63A; ANXA9	family with sequence similarity 63, member A; annexin A9	chr1
2889241	4.45	3.88	1.48	1	FAM153A; FAM153B; LOC100507387; LOC100507427	family with sequence similarity 153, member A; family with sequence similarity 153, member B; uncharacterized LOC100507387; uncharacterized LOC100507427	chr5
3748432	5.74	5.17	1.48	1	FAM106A; FAM106CP; FAM106B	family with sequence similarity 106, member A; family with sequence similarity 106, member C, pseudogene; family with sequence similarity 106, member B	chr17
2768039	5.98	5.42	1.48	1	COX7B2	cytochrome c oxidase subunit VIIb2	chr4
3961023	6.7	6.14	1.48	1	CBX7; LOC100128400	chromobox homolog 7; uncharacterized LOC100128400	chr22
2566504	7.94	7.38	1.48	1	C2orf55	chromosome 2 open reading frame 55	chr2
3688424	9.3	8.74	1.48	1	C16orf58; SLC5A2; LOC100128371	chromosome 16 open reading frame 58; solute carrier family 5 (sodium/glucose cotransporter), member 2; uncharacterized LOC100128371	chr16
3006572	6.88	6.32	1.48	1	AUTS2	autism susceptibility candidate 2	chr7
3192954	6.15	5.59	1.48	1	ADAMTS13	ADAM metallopeptidase with thrombospondin type 1 motif, 13	chr9
3046708	4.38	3.82	1.48	1			chr7
2795904	4.83	4.28	1.47	1	WWC2-AS2	WWC2 antisense RNA 2 (non-protein coding)	chr4
3962734	5.96	5.4	1.47	1	TTLL1; LOC100506679	tubulin tyrosine ligase-like family, member 1; uncharacterized LOC100506679	chr22
2953501	4.36	3.8	1.47	1	TREM2	triggering receptor expressed on myeloid cells 2	chr6
3733590	9.48	8.92	1.47	1	SOX9	SRY (sex determining region Y)-box 9	chr17
3246182	4.29	3.73	1.47	1	SLC18A3	solute carrier family 18 (vesicular acetylcholine), member 3	chr10
3126694	4.71	4.15	1.47	1	SLC18A1	solute carrier family 18 (vesicular monoamine), member 1	chr8
3900091	8.2	7.65	1.47	1	RALGAPA2	Ral GTPase activating protein, alpha subunit 2 (catalytic)	chr20
3913926	7.56	7	1.47	1	PTK6	PTK6 protein tyrosine kinase 6	chr20
3670918	6.36	5.81	1.47	1	PLCG2	phospholipase C, gamma 2 (phosphatidylinositol-specific)	chr16
3318495	4.99	4.44	1.47	1	OR56B1	olfactory receptor, family 56, subfamily B, member 1	chr11
2390253	5.59	5.04	1.47	1	OR2L8; OR2L3	olfactory receptor, family 2, subfamily L, member 8; olfactory receptor, family 2, subfamily L, member 3	chr1
3904189	9.45	8.9	1.47	1	NFS1	NFS1 nitrogen fixation 1 homolog (S. cerevisiae)	chr20
3997825	9.05	8.49	1.47	1	MXRA5	matrix-remodelling associated 5	chrX
2659039	9.1	8.54	1.47	1	MUC20; LOC440993; SDHAP2	mucin 20, cell surface associated; uncharacterized LOC440993; succinate dehydrogenase complex, subunit A, flavoprotein pseudogene 2	chr3
2370317	8.43	7.88	1.47	1	MR1	major histocompatibility complex, class I-related	chr1
3376046	5.31	4.75	1.47	1	LRRN4CL	LRRN4 C-terminal like	chr11
2452478	6.23	5.68	1.47	1	LEMD1	LEM domain containing 1	chr1
3756546	4.57	4.02	1.47	1	KRT12; TMEM99	keratin 12; transmembrane protein 99	chr17
2408832	5.12	4.57	1.47	1	GUCA2A	guanylate cyclase activator 2A (guanylin)	chr1
3675447	6.3	5.74	1.47	1	GNG13	guanine nucleotide binding protein (G protein), gamma 13	chr16
3015655	5.82	5.27	1.47	1	FBXO24	F-box protein 24	chr7
2955673	7.39	6.84	1.47	1	ENPP5	ectonucleotide pyrophosphatase/phosphodiesterase 5 (putative)	chr6
3127199	6.04	5.49	1.47	1	DOK2	docking protein 2, 56kDa	chr8
3635903	10.45	9.9	1.47	1	DNM1P41; LOC388152	DNM1 pseudogene 41; uncharacterized LOC388152	chr15
3260265	5.55	4.99	1.47	1	CNNM1	cyclin M1	chr10
3600960	6.67	6.12	1.47	1	BBS4	Bardet-Biedl syndrome 4	chr15
2469575	5.28	4.72	1.47	1	ATP6V1C2	ATPase, H+ transporting, lysosomal 42kDa, V1 subunit C2	chr2
3336402	6.92	6.37	1.47	1			chr11
3909768	4.18	3.62	1.47	1			chr20
3948528	5.04	4.49	1.46	1	UPK3A	uroplakin 3A	chr22
2948205	9.37	8.83	1.46	1	TRIM31	tripartite motif containing 31	chr6
3046681	4.18	3.64	1.46	1	TRGV5P	T cell receptor gamma variable 5P (pseudogene)	chr7
3489851	3.81	3.27	1.46	1	ST13P4; ST13; ST13P5	suppression of tumorigenicity 13 (colon carcinoma) (Hsp70 interacting protein) pseudogene 4; suppression of tumorigenicity 13 (colon carcinoma) (Hsp70 interacting protein); suppression of tumorigenicity 13 (colon carcinoma) (Hsp70 interacting protein) pseudogene 5	chr13
3747966	9.69	9.14	1.46	1	SREBF1	sterol regulatory element binding transcription factor 1	chr17
2742224	8.65	8.1	1.46	1	SPRY1	sprouty homolog 1, antagonist of FGF signaling (Drosophila)	chr4
3824259	7.58	7.04	1.46	1	SLC27A1; PLVAP	solute carrier family 27 (fatty acid transporter), member 1; plasmalemma vesicle associated protein	chr19
2436985	9.88	9.34	1.46	1	SHC1	SHC (Src homology 2 domain containing) transforming protein 1	chr1
2715580	7.99	7.45	1.46	1	SH3BP2	SH3-domain binding protein 2	chr4
3333086	6.75	6.2	1.46	1	RPLP0P2	ribosomal protein, large, P0 pseudogene 2	chr11
3823379	3.9	3.35	1.46	1	OR10H2; OR10H1; OR10H5	olfactory receptor, family 10, subfamily H, member 2; olfactory receptor, family 10, subfamily H, member 1; olfactory receptor, family 10, subfamily H, member 5	chr19
2914070	10.18	9.64	1.46	1	MYO6	myosin VI	chr6
3781124	8.58	8.03	1.46	1	MIB1	mindbomb E3 ubiquitin protein ligase 1	chr18
3981735	4.19	3.65	1.46	1	JPX	JPX transcript, XIST activator (non-protein coding)	chrX
3416268	6.72	6.17	1.46	1	HOXC12	homeobox C12	chr12
2610417	5.52	4.98	1.46	1	GHRLOS2	ghrelin opposite strand RNA 2 (non-protein coding)	chr3
3742182	7.84	7.3	1.46	1	GGT6	gamma-glutamyltransferase 6	chr17
2596763	7.3	6.75	1.46	1	FZD5	frizzled family receptor 5	chr2
2437401	7.43	6.88	1.46	1	FDPS; RUSC1-AS1	farnesyl diphosphate synthase; RUSC1 antisense RNA 1 (non-protein coding)	chr1
2724094	8.29	7.74	1.46	1	FAM114A1	family with sequence similarity 114, member A1	chr4
2425400	5.3	4.76	1.46	1	EXTL2	exostoses (multiple)-like 2	chr1
3235255	7.65	7.11	1.46	1	ECHDC3	enoyl CoA hydratase domain containing 3	chr10
3418329	4.84	4.29	1.46	1	DTX3	deltex homolog 3 (Drosophila)	chr12
3329649	8.96	8.41	1.46	1	DDB2	damage-specific DNA binding protein 2, 48kDa	chr11
2334986	5.22	4.67	1.46	1	CYP4X1	cytochrome P450, family 4, subfamily X, polypeptide 1	chr1
3075136	10.01	9.46	1.46	1	CREB3L2	cAMP responsive element binding protein 3-like 2	chr7
2961177	10.18	9.63	1.46	1	COL12A1	collagen, type XII, alpha 1	chr6
2892393	8.37	7.82	1.46	1	BPHL; LOC100130927	biphenyl hydrolase-like (serine hydrolase); uncharacterized LOC100130927	chr6
3550278	7.27	6.73	1.46	1	BDKRB2	bradykinin receptor B2	chr14
2427117	7.1	6.56	1.46	1	AMIGO1	adhesion molecule with Ig-like domain 1	chr1
2702642	3.16	2.62	1.46	1			chr3
3226287	7.2	6.65	1.46	1			chr9
3843419	6.23	5.69	1.45	1	ZNF211	zinc finger protein 211	chr19
3650861	8.29	7.75	1.45	1	SYT17	synaptotagmin XVII	chr16
3042610	9.73	9.19	1.45	1	SKAP2	src kinase associated phosphoprotein 2	chr7
2897172	8.47	7.93	1.45	1	RNF144B	ring finger protein 144B	chr6
2950590	10.06	9.52	1.45	1	RGL2	ral guanine nucleotide dissociation stimulator-like 2	chr6
3189617	6.45	5.92	1.45	1	RALGPS1	Ral GEF with PH domain and SH3 binding motif 1	chr9
2390355	5.06	4.52	1.45	1	OR2M4	olfactory receptor, family 2, subfamily M, member 4	chr1
2465778	4.57	4.03	1.45	1	OR2G2; OR6F1; OR14A2	olfactory receptor, family 2, subfamily G, member 2; olfactory receptor, family 6, subfamily F, member 1; olfactory receptor, family 14, subfamily A, member 2	chr1
3687494	10.83	10.3	1.45	1	MAPK3	mitogen-activated protein kinase 3	chr16
2534694	6.37	5.83	1.45	1	KLHL30	kelch-like 30 (Drosophila)	chr2
2717101	4.85	4.31	1.45	1	KIAA0232	KIAA0232	chr4
3642707	10.23	9.69	1.45	1	ITFG3	integrin alpha FG-GAP repeat containing 3	chr16
3945006	10.66	10.12	1.45	1	H1F0	H1 histone family, member 0	chr22
2469157	9.53	8.99	1.45	1	GRHL1	grainyhead-like 1 (Drosophila)	chr2
3210808	10.67	10.14	1.45	1	GNAQ	guanine nucleotide binding protein (G protein), q polypeptide	chr9
2748542	6.79	6.25	1.45	1	FGB	fibrinogen beta chain	chr4
3114111	9.8	9.26	1.45	1	FAM83A	family with sequence similarity 83, member A	chr8
3015778	5.97	5.44	1.45	1	EPO	erythropoietin	chr7
3837431	10.09	9.55	1.45	1	EHD2	EH-domain containing 2	chr19
3960875	6.23	5.69	1.45	1	DNAL4	dynein, axonemal, light chain 4	chr22
3759540	9.66	9.12	1.45	1	DCAKD	dephospho-CoA kinase domain containing	chr17
3378228	6.91	6.38	1.45	1	B3GNT1	UDP-GlcNAc:betaGal beta-1,3-N-acetylglucosaminyltransferase 1	chr11
3995848	8.53	7.99	1.45	1	ABCD1	ATP-binding cassette, sub-family D (ALD), member 1	chrX
3325307	8.24	7.71	1.45	1			chr11
3726821	6.1	5.57	1.44	1	WFIKKN2	WAP, follistatin/kazal, immunoglobulin, kunitz and netrin domain containing 2	chr17
2674762	6.61	6.08	1.44	1	UBA7	ubiquitin-like modifier activating enzyme 7	chr3
3855795	5.27	4.75	1.44	1	TSSK6; NDUFA13	testis-specific serine kinase 6; NADH dehydrogenase (ubiquinone) 1 alpha subcomplex, 13	chr19
2954025	7.99	7.46	1.44	1	TRERF1; HCRP1	transcriptional regulating factor 1; hepatocellular carcinoma-related HCRP1	chr6
3748022	9.2	8.67	1.44	1	TOM1L2	target of myb1-like 2 (chicken)	chr17
3962145	5.63	5.11	1.44	1	TNFRSF13C	tumor necrosis factor receptor superfamily, member 13C	chr22
3918635	10.21	9.69	1.44	1	TMEM50B; IFNGR2	transmembrane protein 50B; interferon gamma receptor 2 (interferon gamma transducer 1)	chr21
3823019	8.17	7.64	1.44	1	SYDE1; ILVBL	synapse defective 1, Rho GTPase, homolog 1 (C. elegans); ilvB (bacterial acetolactate synthase)-like	chr19
3721658	7.14	6.61	1.44	1	STAT5A; STAT5B	signal transducer and activator of transcription 5A; signal transducer and activator of transcription 5B	chr17
3867734	7.18	6.65	1.44	1	SLC6A16	solute carrier family 6, member 16	chr19
3140478	5.96	5.43	1.44	1	SBSPON	somatomedin B and thrombospondin, type 1 domain containing	chr8
2361697	9.29	8.76	1.44	1	RRNAD1; ISG20L2	ribosomal RNA adenine dimethylase domain containing 1; interferon stimulated exonuclease gene 20kDa-like 2	chr1
2403446	10.39	9.86	1.44	1	PTAFR	platelet-activating factor receptor	chr1
3761034	7.09	6.56	1.44	1	PRR15L	proline rich 15-like	chr17
3761529	4.22	3.7	1.44	1	PRAC	prostate cancer susceptibility candidate	chr17
3761725	4.66	4.14	1.44	1	PHOSPHO1	phosphatase, orphan 1	chr17
3923632	9.68	9.16	1.44	1	PFKL	phosphofructokinase, liver	chr21
3248897	7.6	7.07	1.44	1	NRBF2	nuclear receptor binding factor 2	chr10
3676113	8.07	7.54	1.44	1	NME3	NME/NM23 nucleoside diphosphate kinase 3	chr16
2353396	5.73	5.2	1.44	1	MAB21L3	mab-21-like 3 (C. elegans)	chr1
3053827	7.3	6.78	1.44	1	LINC00174	long intergenic non-protein coding RNA 174	chr7
3928531	4.48	3.96	1.44	1	KRTAP19-3	keratin associated protein 19-3	chr21
3756979	4.82	4.3	1.44	1	KRT38; KRT37; KRT36; LOC100505782	keratin 38; keratin 37; keratin 36; uncharacterized LOC100505782	chr17
2453881	10.29	9.76	1.44	1	IRF6	interferon regulatory factor 6	chr1
2527253	8.08	7.56	1.44	1	IGFBP2	insulin-like growth factor binding protein 2, 36kDa	chr2
3748731	4.1	3.58	1.44	1	GRAPL; LOC79999; LOC100132472	GRB2-related adaptor protein-like; uncharacterized LOC79999; uncharacterized LOC100132472	chr17
3773558	5.95	5.42	1.44	1	FLJ90757	uncharacterized LOC440465	chr17
3755655	7.82	7.3	1.44	1	FBXL20	F-box and leucine-rich repeat protein 20	chr17
3955357	7.49	6.96	1.44	1	FAM211B	family with sequence similarity 211, member B	chr22
4020938	5.93	5.4	1.44	1	DCAF12L1	DDB1 and CUL4 associated factor 12-like 1	chrX
3764022	8.13	7.61	1.44	1	CUEDC1	CUE domain containing 1	chr17
3358950	13.11	12.59	1.44	1	CTSD; IFITM10	cathepsin D; interferon induced transmembrane protein 10	chr11
2532399	8.09	7.57	1.44	1	CHRNG	cholinergic receptor, nicotinic, gamma (muscle)	chr2
3396770	7.15	6.62	1.44	1	CDON	Cdon homolog (mouse)	chr11
3558270	6.37	5.85	1.44	1	CBLN3; KHNYN	cerebellin 3 precursor; KH and NYN domain containing	chr14
3168066	9.13	8.61	1.44	1	CA9	carbonic anhydrase IX	chr9
3899649	3.5	2.97	1.44	1	C20orf78	chromosome 20 open reading frame 78	chr20
3737874	6.33	5.81	1.44	1	BAHCC1	BAH domain and coiled-coil containing 1	chr17
2960303	5.8	5.27	1.44	1	B3GAT2; SMAP1	beta-1,3-glucuronyltransferase 2 (glucuronosyltransferase S); small ArfGAP 1	chr6
3414351	6.76	6.23	1.44	1	ASIC1	acid-sensing (proton-gated) ion channel 1	chr12
2322957	7.69	7.16	1.44	1	ARHGEF10L	Rho guanine nucleotide exchange factor (GEF) 10-like	chr1
3945614	5.94	5.41	1.44	1	APOBEC3F; APOBEC3D	apolipoprotein B mRNA editing enzyme, catalytic polypeptide-like 3F; apolipoprotein B mRNA editing enzyme, catalytic polypeptide-like 3D	chr22
2739792	7.5	6.97	1.44	1	ALPK1	alpha-kinase 1	chr4
3896608	4.95	4.42	1.44	1			chr20
3851250	4.09	3.57	1.43	1	ZNF20; ZNF625-ZNF20; ZNF625	zinc finger protein 20; ZNF625-ZNF20 readthrough; zinc finger protein 625	chr19
2657546	4.85	4.34	1.43	1	TPRG1; LOC100132319; LOC100505861	tumor protein p63 regulated 1; uncharacterized LOC100132319; uncharacterized LOC100505861	chr3
2783916	5.67	5.15	1.43	1	TNIP3	TNFAIP3 interacting protein 3	chr4
3444503	4.8	4.27	1.43	1	TAS2R31; TAS2R45	taste receptor, type 2, member 31; taste receptor, type 2, member 45	chr12
3385042	10.06	9.55	1.43	1	SYTL2	synaptotagmin-like 2	chr11
3336652	7.8	7.28	1.43	1	SYT12	synaptotagmin XII	chr11
3737338	9.78	9.26	1.43	1	RNF213	ring finger protein 213	chr17
3896034	4.82	4.31	1.43	1	RASSF2	Ras association (RalGDS/AF-6) domain family member 2	chr20
3720921	9.14	8.63	1.43	1	RARA	retinoic acid receptor, alpha	chr17
3688254	10.54	10.02	1.43	1	PRSS8; KAT8	protease, serine, 8; K(lysine) acetyltransferase 8	chr16
3332964	6.99	6.47	1.43	1	PPP1R32	protein phosphatase 1, regulatory subunit 32	chr11
2796951	4.29	3.77	1.43	1	PDLIM3	PDZ and LIM domain 3	chr4
3642200	6.33	5.81	1.43	1	PCSK6; LOC100507472	proprotein convertase subtilisin/kexin type 6; uncharacterized LOC100507472	chr15
2577106	4.54	4.02	1.43	1	NCKAP5	NCK-associated protein 5	chr2
3962219	8.31	7.79	1.43	1	NAGA	N-acetylgalactosaminidase, alpha-	chr22
2812690	8.13	7.61	1.43	1	MAST4	microtubule associated serine/threonine kinase family member 4	chr5
3642654	6.9	6.38	1.43	1	HBM	hemoglobin, mu	chr16
3374517	5.84	5.32	1.43	1	GLYATL2	glycine-N-acyltransferase-like 2	chr11
2662623	4.94	4.43	1.43	1	GHRL	ghrelin/obestatin prepropeptide	chr3
3673666	7.13	6.61	1.43	1	FLJ40448	uncharacterized protein FLJ40448	chr16
3289392	5.5	4.98	1.43	1	FLJ31958	uncharacterized LOC143153	chr10
3103745	6.99	6.47	1.43	1	CRISPLD1	cysteine-rich secretory protein LCCL domain containing 1	chr8
3895118	6.29	5.78	1.43	1	CPXM1	carboxypeptidase X (M14 family), member 1	chr20
3190035	11.1	10.58	1.43	1	CDK9	cyclin-dependent kinase 9	chr9
3192434	5.39	4.87	1.43	1	C9orf171	chromosome 9 open reading frame 171	chr9
2899298	5.25	4.73	1.43	1	BTN3A2; BTN3A1	butyrophilin, subfamily 3, member A2; butyrophilin, subfamily 3, member A1	chr6
3371673	10.68	10.16	1.43	1	ARHGAP1	Rho GTPase activating protein 1	chr11
3423176	4.93	4.41	1.43	1			chr12
3777770	4.06	3.54	1.43	1			chr18
3907390	4.05	3.54	1.42	1	WFDC11	WAP four-disulfide core domain 11	chr20
3705748	5.66	5.15	1.42	1	TUSC5	tumor suppressor candidate 5	chr17
2906720	4.14	3.64	1.42	1	TREML4; TREML3P; TREML2	triggering receptor expressed on myeloid cells-like 4; triggering receptor expressed on myeloid cells-like 3, pseudogene; triggering receptor expressed on myeloid cells-like 2	chr6
2435218	8.48	7.97	1.42	1	TDRKH	tudor and KH domain containing	chr1
3576704	10.63	10.12	1.42	1	TC2N; CATSPERB	tandem C2 domains, nuclear; catsper channel auxiliary subunit beta	chr14
3648306	8.42	7.91	1.42	1	SNN	stannin	chr16
3434308	4.58	4.07	1.42	1	SIRT4	sirtuin 4	chr12
2361342	7.09	6.58	1.42	1	SEMA4A	sema domain, immunoglobulin domain (Ig), transmembrane domain (TM) and short cytoplasmic domain, (semaphorin) 4A	chr1
3867965	10.51	10	1.42	1	RRAS	related RAS viral (r-ras) oncogene homolog	chr19
4014387	5.3	4.79	1.42	1	RPSA; SNORA6; SNORA62; RPSAP15	ribosomal protein SA; small nucleolar RNA, H/ACA box 6; small nucleolar RNA, H/ACA box 62; ribosomal protein SA pseudogene 15	chrX
4053641	6.16	5.65	1.42	1	RNF208	ring finger protein 208	chr9
3696016	8.41	7.9	1.42	1	PSMB10	proteasome (prosome, macropain) subunit, beta type, 10	chr16
2995189	7.45	6.94	1.42	1	PLEKHA8	pleckstrin homology domain containing, family A (phosphoinositide binding specific) member 8	chr7
2435949	4.55	4.04	1.42	1	PGLYRP3	peptidoglycan recognition protein 3	chr1
3877809	3.94	3.43	1.42	1	OTOR	otoraplin	chr20
3662158	3.59	3.09	1.42	1	MT1JP; MT1E; MT1M	metallothionein 1J, pseudogene; metallothionein 1E; metallothionein 1M	chr16
3959166	9.82	9.32	1.42	1	MB	myoglobin	chr22
2454485	9.35	8.85	1.42	1	LPGAT1	lysophosphatidylglycerol acyltransferase 1	chr1
3756928	6.08	5.57	1.42	1	KRT31; KRT33B; KRT33A; KRT34; LOC100653049	keratin 31; keratin 33B; keratin 33A; keratin 34; keratin, type I cuticular Ha4-like	chr17
3681956	8.85	8.35	1.42	1	KIAA0430	KIAA0430	chr16
3758845	7.74	7.24	1.42	1	HDAC5	histone deacetylase 5	chr17
3824540	6.85	6.34	1.42	1	FCHO1	FCH domain only 1	chr19
2397926	7.74	7.24	1.42	1	FAM131C; CLCNKB	family with sequence similarity 131, member C; chloride channel, voltage-sensitive Kb	chr1
3633324	5.59	5.08	1.42	1	DNM1P34	DNM1 pseudogene 34	chr15
2536800	7.83	7.32	1.42	1	D2HGDH	D-2-hydroxyglutarate dehydrogenase	chr2
3901239	4.4	3.89	1.42	1	CST11	cystatin 11	chr20
3647993	6.31	5.8	1.42	1	CIITA	class II, major histocompatibility complex, transactivator	chr16
3819401	8.78	8.27	1.42	1	CERS4	ceramide synthase 4	chr19
3407016	3.77	3.27	1.42	1	CAPZA3	capping protein (actin filament) muscle Z-line, alpha 3	chr12
3609007	4.35	3.84	1.42	1	C15orf32; ST8SIA2	chromosome 15 open reading frame 32; ST8 alpha-N-acetyl-neuraminide alpha-2,8-sialyltransferase 2	chr15
3344861	9.9	9.39	1.42	1	C11orf54	chromosome 11 open reading frame 54	chr11
3882304	5.88	5.38	1.42	1	BPIFA2	BPI fold containing family A, member 2	chr20
3997738	8.75	8.24	1.42	1	ARSD	arylsulfatase D	chrX
2878809	7.3	6.8	1.42	1	ARAP3	ArfGAP with RhoGAP domain, ankyrin repeat and PH domain 3	chr5
2898499	7.89	7.39	1.42	1	ALDH5A1; GPLD1	aldehyde dehydrogenase 5 family, member A1; glycosylphosphatidylinositol specific phospholipase D1	chr6
3318961	3.63	3.12	1.42	1			chr11
3318543	4.37	3.87	1.42	1			chr11
2824315	6.16	5.66	1.41	1	ZRSR2; SRP19; ZRSR1	zinc finger (CCCH type), RNA-binding motif and serine/arginine rich 2; signal recognition particle 19kDa; zinc finger (CCCH type), RNA-binding motif and serine/arginine rich 1	chr5
3179706	8.3	7.8	1.41	1	WNK2	WNK lysine deficient protein kinase 2	chr9
3401325	7.97	7.48	1.41	1	TSPAN9	tetraspanin 9	chr12
3217123	9.29	8.79	1.41	1	TRIM14; NANS	tripartite motif containing 14; N-acetylneuraminic acid synthase	chr9
3432267	9.71	9.21	1.41	1	TRAFD1	TRAF-type zinc finger domain containing 1	chr12
3359180	7.53	7.03	1.41	1	TH	tyrosine hydroxylase	chr11
2698565	7.86	7.37	1.41	1	TFDP2	transcription factor Dp-2 (E2F dimerization partner 2)	chr3
3374890	10.49	9.99	1.41	1	TCN1	transcobalamin I (vitamin B12 binding protein, R binder family)	chr11
2705030	4.58	4.08	1.41	1	SLC7A14	solute carrier family 7 (orphan transporter), member 14	chr3
3445820	4.67	4.17	1.41	1	RERG; PTPRO	RAS-like, estrogen-regulated, growth inhibitor; protein tyrosine phosphatase, receptor type, O	chr12
2454343	5.33	4.83	1.41	1	RD3	retinal degeneration 3	chr1
3603618	5.3	4.8	1.41	1	RASGRF1	Ras protein-specific guanine nucleotide-releasing factor 1	chr15
3385752	5.26	4.76	1.41	1	RAB38	RAB38, member RAS oncogene family	chr11
3678462	8.29	7.79	1.41	1	PPL	periplakin	chr16
3638546	6.44	5.94	1.41	1	PLIN1	perilipin 1	chr15
2318656	7.07	6.57	1.41	1	PER3; UTS2	period homolog 3 (Drosophila); urotensin 2	chr1
3107342	11.87	11.37	1.41	1	PDP1	pyruvate dehyrogenase phosphatase catalytic subunit 1	chr8
3359601	7.64	7.15	1.41	1	OSBPL5	oxysterol binding protein-like 5	chr11
3844603	7.29	6.8	1.41	1	ODF3L2	outer dense fiber of sperm tails 3-like 2	chr19
3824124	6.62	6.13	1.41	1	OCEL1	occludin/ELL domain containing 1	chr19
2429613	4.48	3.98	1.41	1	NHLH2	nescient helix loop helix 2	chr1
3839206	8.96	8.46	1.41	1	MYH14	myosin, heavy chain 14, non-muscle	chr19
3416895	6.17	5.68	1.41	1	METTL7B	methyltransferase like 7B	chr12
2982730	4.23	3.72	1.41	1	LPAL2	lipoprotein, Lp(a)-like 2, pseudogene	chr6
2469627	7.13	6.63	1.41	1	KCNF1	potassium voltage-gated channel, subfamily F, member 1	chr2
2644202	6.49	5.99	1.41	1	IL20RB	interleukin 20 receptor beta	chr3
2947100	7.95	7.45	1.41	1	HIST1H2AM; HIST1H2AH; HIST1H2AG; HIST1H2AL; HIST1H2AK; HIST1H2AI	histone cluster 1, H2am; histone cluster 1, H2ah; histone cluster 1, H2ag; histone cluster 1, H2al; histone cluster 1, H2ak; histone cluster 1, H2ai	chr6
2658595	9.91	9.41	1.41	1	HES1	hairy and enhancer of split 1, (Drosophila)	chr3
3417767	5.07	4.57	1.41	1	GPR182	G protein-coupled receptor 182	chr12
3244008	4.5	4.01	1.41	1	FXYD4	FXYD domain containing ion transport regulator 4	chr10
2519294	6.53	6.03	1.41	1	FAM171B	family with sequence similarity 171, member B	chr2
3875179	4.43	3.94	1.41	1	CHGB	chromogranin B (secretogranin 1)	chr20
3402506	4.43	3.94	1.41	1	CD27	CD27 molecule	chr12
2362201	4.19	3.7	1.41	1	CD1C	CD1c molecule	chr1
3196034	4.27	3.77	1.41	1	C9orf66	chromosome 9 open reading frame 66	chr9
3703520	5.32	4.82	1.41	1	C16orf95	chromosome 16 open reading frame 95	chr16
2491788	6.78	6.28	1.41	1	ATOH8	atonal homolog 8 (Drosophila)	chr2
3077573	7.41	6.92	1.41	1	ARHGEF35	Rho guanine nucleotide exchange factor (GEF) 35	chr7
2623441	9.3	8.8	1.41	1	ACY1; ABHD14A-ACY1	aminoacylase 1; ABHD14A-ACY1 readthrough (non-protein coding)	chr3
2676009	10.17	9.69	1.4	1	TWF2	twinfilin, actin-binding protein, homolog 2 (Drosophila)	chr3
2350714	4.39	3.9	1.4	1	SYPL2	synaptophysin-like 2	chr1
3442345	6.09	5.61	1.4	1	SPSB2; TPI1	splA/ryanodine receptor domain and SOCS box containing 2; triosephosphate isomerase 1	chr12
3079576	6.55	6.07	1.4	1	SMARCD3	SWI/SNF related, matrix associated, actin dependent regulator of chromatin, subfamily d, member 3	chr7
3394092	9.09	8.6	1.4	1	SLC37A4	solute carrier family 37 (glucose-6-phosphate transporter), member 4	chr11
3335465	7.98	7.5	1.4	1	SIPA1	signal-induced proliferation-associated 1	chr11
2875491	8.87	8.38	1.4	1	SHROOM1	shroom family member 1	chr5
2833924	8.28	7.79	1.4	1	SH3RF2	SH3 domain containing ring finger 2	chr5
3753896	4.82	4.33	1.4	1	RDM1	RAD52 motif 1	chr17
3701481	6.22	5.73	1.4	1	PKD1L2	polycystic kidney disease 1-like 2	chr16
3750740	11.03	10.55	1.4	1	PIGS	phosphatidylinositol glycan anchor biosynthesis, class S	chr17
3643019	8.7	8.21	1.4	1	PIGQ	phosphatidylinositol glycan anchor biosynthesis, class Q	chr16
3015682	8.06	7.58	1.4	1	PCOLCE	procollagen C-endopeptidase enhancer	chr7
2692060	8.11	7.62	1.4	1	PARP9	poly (ADP-ribose) polymerase family, member 9	chr3
3373520	3.86	3.38	1.4	1	OR9G4	olfactory receptor, family 9, subfamily G, member 4	chr11
3849488	5.05	4.57	1.4	1	OR7D4	olfactory receptor, family 7, subfamily D, member 4	chr19
2390089	5	4.51	1.4	1	OR2W5	olfactory receptor, family 2, subfamily W, member 5	chr1
3251619	4.55	4.06	1.4	1	NUDT13	nudix (nucleoside diphosphate linked moiety X)-type motif 13	chr10
3914346	4.3	3.81	1.4	1	NPBWR2; MYT1	neuropeptides B/W receptor 2; myelin transcription factor 1	chr20
3323052	8.88	8.4	1.4	1	NAV2	neuron navigator 2	chr11
3751323	10.26	9.78	1.4	1	MYO18A; TIAF1	myosin XVIIIA; TGFB1-induced anti-apoptotic factor 1	chr17
2365933	5.14	4.66	1.4	1	LOC100128751	INM04	chr1
3756829	3.97	3.48	1.4	1	KRTAP4-1; KRTAP4-2	keratin associated protein 4-1; keratin associated protein 4-2	chr17
2952893	5.1	4.62	1.4	1	KCNK17	potassium channel, subfamily K, member 17	chr6
3601511	4.23	3.74	1.4	1	ISLR	immunoglobulin superfamily containing leucine-rich repeat	chr15
3859899	6.38	5.89	1.4	1	IGFLR1; MLL4	IGF-like family receptor 1; myeloid/lymphoid or mixed-lineage leukemia 4	chr19
3243262	4.66	4.17	1.4	1	HSD17B7P2; HSD17B7; DDR2; LOC731275; LOC100506479; LOC100288102	hydroxysteroid (17-beta) dehydrogenase 7 pseudogene 2; hydroxysteroid (17-beta) dehydrogenase 7; discoidin domain receptor tyrosine kinase 2; uncharacterized LOC731275; uncharacterized LOC100506479; uncharacterized LOC100288102	chr10
3761441	5.46	4.97	1.4	1	HOXB8	homeobox B8	chr17
3022814	9.92	9.43	1.4	1	HILPDA	hypoxia inducible lipid droplet-associated	chr7
2351004	3.74	3.26	1.4	1	GSTM5; GSTM3; GSTM4; GSTM1	glutathione S-transferase mu 5; glutathione S-transferase mu 3 (brain); glutathione S-transferase mu 4; glutathione S-transferase mu 1	chr1
3766512	6.42	5.93	1.4	1	GH1; GH2; CSHL1; CSH1; CSH2	growth hormone 1; growth hormone 2; chorionic somatomammotropin hormone-like 1; chorionic somatomammotropin hormone 1 (placental lactogen); chorionic somatomammotropin hormone 2	chr17
3097401	4.85	4.36	1.4	1	FLJ46365	uncharacterized LOC401459	chr8
2949311	7.65	7.16	1.4	1	DDAH2	dimethylarginine dimethylaminohydrolase 2	chr6
3188478	7.01	6.53	1.4	1	CRB2	crumbs homolog 2 (Drosophila)	chr9
2526080	4.42	3.93	1.4	1	CPS1-IT1	CPS1 intronic transcript 1 (non-protein coding)	chr2
2408994	7.59	7.1	1.4	1	CLDN19	claudin 19	chr1
3902764	7.54	7.06	1.4	1	C20orf112	chromosome 20 open reading frame 112	chr20
2842429	7.72	7.24	1.4	1	BRCC3; KIAA1191; C5orf25	BRCA1/BRCA2-containing complex, subunit 3; KIAA1191; chromosome 5 open reading frame 25	chr5
3824596	9.57	9.08	1.4	1	B3GNT3	UDP-GlcNAc:betaGal beta-1,3-N-acetylglucosaminyltransferase 3	chr19
3830961	7.1	6.62	1.4	1	APLP1	amyloid beta (A4) precursor-like protein 1	chr19
3923426	9.14	8.65	1.4	1	AGPAT3	1-acylglycerol-3-phosphate O-acyltransferase 3	chr21
3554360	6.71	6.23	1.4	1	ADSSL1	adenylosuccinate synthase like 1	chr14
3159946	9.67	9.18	1.4	1			chr9
3878836	7.99	7.5	1.4	1			chr20
2453174	4.65	4.17	1.4	1			chr1
3818842	8.91	8.43	1.39	1	ZNF358	zinc finger protein 358	chr19
3729052	4.79	4.32	1.39	1	YPEL2	yippee-like 2 (Drosophila)	chr17
3373962	9.43	8.95	1.39	1	UBE2L6	ubiquitin-conjugating enzyme E2L 6	chr11
2915133	11.08	10.6	1.39	1	TPBG	trophoblast glycoprotein	chr6
3650762	8.51	8.04	1.39	1	TMC7	transmembrane channel-like 7	chr16
3264621	9.17	8.7	1.39	1	TCF7L2	transcription factor 7-like 2 (T-cell specific, HMG-box)	chr10
3708597	8.03	7.56	1.39	1	SPEM1	spermatid maturation 1	chr17
3708582	4.03	3.56	1.39	1	SPEM1	spermatid maturation 1	chr17
2890741	7.9	7.42	1.39	1	SCGB3A1; CNOT6	secretoglobin, family 3A, member 1; CCR4-NOT transcription complex, subunit 6	chr5
2964231	4.97	4.5	1.39	1	RRAGD	Ras-related GTP binding D	chr6
3572164	6.77	6.3	1.39	1	RPS6KL1	ribosomal protein S6 kinase-like 1	chr14
2435261	6	5.53	1.39	1	RORC	RAR-related orphan receptor C	chr1
3065244	6.56	6.09	1.39	1	RASA4; RASA4B	RAS p21 protein activator 4; RAS p21 protein activator 4B	chr7
3452690	6.65	6.18	1.39	1	RAPGEF3	Rap guanine nucleotide exchange factor (GEF) 3	chr12
3378732	8.99	8.51	1.39	1	POLD4	polymerase (DNA-directed), delta 4, accessory subunit	chr11
3316287	10.03	9.55	1.39	1	PNPLA2	patatin-like phospholipase domain containing 2	chr11
3865853	6.3	5.83	1.39	1	PGLYRP1	peptidoglycan recognition protein 1	chr19
3205293	5.1	4.63	1.39	1	PAX5	paired box 5	chr9
3318248	3.66	3.19	1.39	1	OR51A7	olfactory receptor, family 51, subfamily A, member 7	chr11
2390350	3.8	3.33	1.39	1	OR2M3; OR2M5; OR2M7; OR2M2	olfactory receptor, family 2, subfamily M, member 3; olfactory receptor, family 2, subfamily M, member 5; olfactory receptor, family 2, subfamily M, member 7; olfactory receptor, family 2, subfamily M, member 2	chr1
4050590	8.06	7.58	1.39	1	NOXA1; EXD3	NADPH oxidase activator 1; exonuclease 3'-5' domain containing 3	chr9
3909553	6.93	6.46	1.39	1	NFATC2	nuclear factor of activated T-cells, cytoplasmic, calcineurin-dependent 2	chr20
2896484	8.1	7.63	1.39	1	MYLIP	myosin regulatory light chain interacting protein	chr6
2366355	4.18	3.7	1.39	1	MGC4473	uncharacterized LOC79100	chr1
3195174	9.09	8.62	1.39	1	MAN1B1	mannosidase, alpha, class 1B, member 1	chr9
3157178	8.13	7.65	1.39	1	LY6D	lymphocyte antigen 6 complex, locus D	chr8
3634256	5.45	4.98	1.39	1	LINGO1	leucine rich repeat and Ig domain containing 1	chr15
3699335	6.71	6.24	1.39	1	LDHD; ZNRF1; ZFP1	lactate dehydrogenase D; zinc and ring finger 1, E3 ubiquitin protein ligase; zinc finger protein 1 homolog (mouse)	chr16
4019160	4.33	3.85	1.39	1	KLHL13	kelch-like 13 (Drosophila)	chrX
3587015	7.3	6.83	1.39	1	KLF13	Kruppel-like factor 13	chr15
3377737	6.45	5.98	1.39	1	KCNK7	potassium channel, subfamily K, member 7	chr11
2351294	7.39	6.91	1.39	1	KCNC4	potassium voltage-gated channel, Shaw-related subfamily, member 4	chr1
3474787	5.16	4.68	1.39	1	HNF1A-AS1	HNF1A antisense RNA 1 (non-protein coding)	chr12
2434124	10.76	10.28	1.39	1	HIST2H2BE	histone cluster 2, H2be	chr1
3794641	5.32	4.85	1.39	1	GALR1	galanin receptor 1	chr18
3951190	6.58	6.11	1.39	1	FLJ39632	uncharacterized LOC642477	chr22
3903461	4.99	4.52	1.39	1	FLJ38773	uncharacterized protein FLJ38773	chr20
2604223	4.35	3.88	1.39	1	DNAJB3; LOC100286922; UGT1A6	DnaJ (Hsp40) homolog, subfamily B, member 3; DnaJ (Hsp40) homolog, subfamily B, member 3 pseudogene; UDP glucuronosyltransferase 1 family, polypeptide A6	chr2
3363266	6.14	5.66	1.39	1	DKK3	dickkopf 3 homolog (Xenopus laevis)	chr11
3106310	8.75	8.28	1.39	1	DECR1	2,4-dienoyl CoA reductase 1, mitochondrial	chr8
3940470	6.1	5.63	1.39	1	CRYBB2; LRP5L	crystallin, beta B2; low density lipoprotein receptor-related protein 5-like	chr22
3660858	8.7	8.23	1.39	1	CHD9	chromodomain helicase DNA binding protein 9	chr16
2403099	6.1	5.62	1.39	1	CD164L2	CD164 sialomucin-like 2	chr1
3845620	10.46	9.99	1.39	1	BTBD2	BTB (POZ) domain containing 2	chr19
3448088	9.78	9.31	1.39	1	BHLHE41; SSPN	basic helix-loop-helix family, member e41; sarcospan	chr12
3729569	7.71	7.24	1.39	1	BCAS3; RPL23A; SNORD4A	breast carcinoma amplified sequence 3; ribosomal protein L23a; small nucleolar RNA, C/D box 4A	chr17
2672230	8.26	7.78	1.39	1	ALS2CL	ALS2 C-terminal like	chr3
3747324	7.47	7	1.38	1	ZNF624; SRSF6	zinc finger protein 624; serine/arginine-rich splicing factor 6	chr17
2351233	5.88	5.42	1.38	1	UBL4B	ubiquitin-like 4B	chr1
3996083	7.27	6.8	1.38	1	TMEM187; HCFC1	transmembrane protein 187; host cell factor C1 (VP16-accessory protein)	chrX
3905145	12.21	11.74	1.38	1	TGM2	transglutaminase 2 (C polypeptide, protein-glutamine-gamma-glutamyltransferase)	chr20
3933550	5.35	4.89	1.38	1	TFF2	trefoil factor 2	chr21
3995804	8.27	7.81	1.38	1	SLC6A8; SLC6A10P; LOC653562	solute carrier family 6 (neurotransmitter transporter, creatine), member 8; solute carrier family 6 (neurotransmitter transporter, creatine), member 10, pseudogene; sodium- and chloride-dependent creatine transporter 1-like	chrX
3708399	5.62	5.15	1.38	1	SLC2A4	solute carrier family 2 (facilitated glucose transporter), member 4	chr17
3868257	5.03	4.56	1.38	1	SIGLEC11; SIGLEC10; SIGLEC16	sialic acid binding Ig-like lectin 11; sialic acid binding Ig-like lectin 10; sialic acid binding Ig-like lectin 16 (gene/pseudogene)	chr19
2855285	4.04	3.58	1.38	1	SEPP1	selenoprotein P, plasma, 1	chr5
3728037	10.95	10.49	1.38	1	SCPEP1	serine carboxypeptidase 1	chr17
3118818	7.79	7.32	1.38	1	PTP4A3	protein tyrosine phosphatase type IVA, member 3	chr8
3327057	5.46	4.99	1.38	1	PRR5L	proline rich 5 like	chr11
3378895	8.46	7.99	1.38	1	PITPNM1	phosphatidylinositol transfer protein, membrane-associated 1	chr11
3278198	7.25	6.78	1.38	1	PHYH	phytanoyl-CoA 2-hydroxylase	chr10
3318266	4.39	3.93	1.38	1	OR52J3	olfactory receptor, family 52, subfamily J, member 3	chr11
3210179	5.27	4.81	1.38	1	NMRK1	nicotinamide riboside kinase 1	chr9
3725685	7.15	6.69	1.38	1	NGFR	nerve growth factor receptor	chr17
3704299	8.92	8.45	1.38	1	MVD	mevalonate (diphospho) decarboxylase	chr16
3755316	5.71	5.24	1.38	1	MLLT6; LOC100129395	myeloid/lymphoid or mixed-lineage leukemia (trithorax homolog, Drosophila); translocated to, 6; NS5ATP13TP1	chr17
3089799	5.29	4.83	1.38	1	LOC254896	uncharacterized LOC254896	chr8
3734903	9.4	8.93	1.38	1	LLGL2	lethal giant larvae homolog 2 (Drosophila)	chr17
2493992	7.08	6.62	1.38	1	KCNIP3	Kv channel interacting protein 3, calsenilin	chr2
2610094	7.34	6.88	1.38	1	IL17RC	interleukin 17 receptor C	chr3
3722338	7.1	6.63	1.38	1	IFI35	interferon-induced protein 35	chr17
3721815	6.23	5.77	1.38	1	HSD17B1; HSD17B1P1	hydroxysteroid (17-beta) dehydrogenase 1; hydroxysteroid (17-beta) dehydrogenase 1 pseudogene 1	chr17
2946353	6.03	5.57	1.38	1	HIST1H1D	histone cluster 1, H1d	chr6
3738842	7.57	7.1	1.38	1	HEXDC; C17orf101; HEXDC-IT1	hexosaminidase (glycosyl hydrolase family 20, catalytic domain) containing; chromosome 17 open reading frame 101; HEXDC intronic transcript 1 (non-protein coding)	chr17
2787958	4.33	3.86	1.38	1	GYPB; GYPE; GYPA	glycophorin B (MNS blood group); glycophorin E (MNS blood group); glycophorin A (MNS blood group)	chr4
3955102	8.61	8.14	1.38	1	GSTT1	glutathione S-transferase theta 1	chr22
3675308	7.66	7.19	1.38	1	FBXL16	F-box and leucine-rich repeat protein 16	chr16
3409605	5.7	5.24	1.38	1	FAR2; ERGIC2; LOC100506606	fatty acyl CoA reductase 2; ERGIC and golgi 2; uncharacterized LOC100506606	chr12
3204558	7.84	7.38	1.38	1	FAM214B	family with sequence similarity 214, member B	chr9
3214227	4.27	3.81	1.38	1	DIRAS2	DIRAS family, GTP-binding RAS-like 2	chr9
3529309	9.85	9.38	1.38	1	DHRS4L2; DHRS4; DHRS4L1	dehydrogenase/reductase (SDR family) member 4 like 2; dehydrogenase/reductase (SDR family) member 4; dehydrogenase/reductase (SDR family) member 4 like 1	chr14
3692928	8.19	7.72	1.38	1	BBS2; OGFOD1	Bardet-Biedl syndrome 2; 2-oxoglutarate and iron-dependent oxygenase domain containing 1	chr16
2693332	5.57	5.1	1.38	1	ALG1L; ALG1; LOC650368	asparagine-linked glycosylation 1-like; asparagine-linked glycosylation 1, beta-1,4-mannosyltransferase homolog (S. cerevisiae); asparagine-linked glycosylation 1-like pseudogene	chr3
3940099	6.86	6.39	1.38	1	ADORA2A	adenosine A2a receptor	chr22
3862738	7.52	7.06	1.38	1	ADCK4	aarF domain containing kinase 4	chr19
3726406	9.05	8.59	1.38	1	ACSF2; CHAD	acyl-CoA synthetase family member 2; chondroadherin	chr17
3676763	6.93	6.47	1.38	1	ABCA3	ATP-binding cassette, sub-family A (ABC1), member 3	chr16
3118838	7.35	6.88	1.38	1			chr8
3782069	5.39	4.92	1.38	1			chr18
4036296	4.24	3.79	1.37	1	TTTY13	testis-specific transcript, Y-linked 13 (non-protein coding)	chrY
3947627	9.5	9.05	1.37	1	TSPO	translocator protein (18kDa)	chr22
3250373	10.75	10.3	1.37	1	TSPAN15	tetraspanin 15	chr10
3360622	7.27	6.81	1.37	1	TRIM5; TRIM22	tripartite motif containing 5; tripartite motif containing 22	chr11
2392584	6.87	6.42	1.37	1	TNFRSF14; LOC100133445; LOC100131742	tumor necrosis factor receptor superfamily, member 14; uncharacterized LOC100133445; uncharacterized LOC100131742
3846076	7.23	6.77	1.37	1	TLE2	transducin-like enhancer of split 2 (E(sp1) homolog, Drosophila)	chr19
3837744	6.65	6.2	1.37	1	SYNGR4	synaptogyrin 4	chr19
2834282	5.6	5.14	1.37	1	STK32A	serine/threonine kinase 32A	chr5
3609004	6.11	5.65	1.37	1	ST8SIA2	ST8 alpha-N-acetyl-neuraminide alpha-2,8-sialyltransferase 2	chr15
3839346	5.67	5.21	1.37	1	SPIB	Spi-B transcription factor (Spi-1/PU.1 related)	chr19
2380440	5.31	4.86	1.37	1	SPATA17	spermatogenesis associated 17	chr1
3717034	4.81	4.36	1.37	1	RPL41; LRRC37BP1; LOC100653248; LOC100652902	ribosomal protein L41; leucine rich repeat containing 37B pseudogene 1; uncharacterized LOC100653248; uncharacterized LOC100652902	chr17
3738471	8.95	8.49	1.37	1	RAC3	ras-related C3 botulinum toxin substrate 3 (rho family, small GTP binding protein Rac3)	chr17
3160727	7.27	6.82	1.37	1	PPAPDC2	phosphatidic acid phosphatase type 2 domain containing 2	chr9
2432571	4.86	4.4	1.37	1	POLR3GL	polymerase (RNA) III (DNA directed) polypeptide G (32kD)-like	chr1
3332780	3.76	3.31	1.37	1	PGA4; PGA5; PGA3	pepsinogen 4, group I (pepsinogen A); pepsinogen 5, group I (pepsinogen A); pepsinogen 3, group I (pepsinogen A)	chr11
3233605	11.19	10.74	1.37	1	PFKFB3	6-phosphofructo-2-kinase/fructose-2,6-biphosphatase 3	chr10
2844987	5.12	4.67	1.37	1	OR2V2	olfactory receptor, family 2, subfamily V, member 2	chr5
3818142	7.22	6.76	1.37	1	NRTN	neurturin	chr19
3942021	5.11	4.65	1.37	1	NEFH	neurofilament, heavy polypeptide	chr22
3692999	5.78	5.32	1.37	1	MT1G; MT1X	metallothionein 1G; metallothionein 1X	chr16
3332511	5.27	4.82	1.37	1	MS4A15	membrane-spanning 4-domains, subfamily A, member 15	chr11
2547332	8.85	8.39	1.37	1	MEMO1; DPY30; MEMO1P1	mediator of cell motility 1; dpy-30 homolog (C. elegans); mediator of cell motility 1 pseudogene 1	chr2
2779897	7.3	6.84	1.37	1	MANBA	mannosidase, beta A, lysosomal	chr4
3331150	5.12	4.67	1.37	1	LRRC55	leucine rich repeat containing 55	chr11
3870883	7.39	6.93	1.37	1	LENG9; LENG8	leukocyte receptor cluster (LRC) member 9; leukocyte receptor cluster (LRC) member 8	chr19
3230371	5.09	4.64	1.37	1	LCN10; LCN6	lipocalin 10; lipocalin 6	chr9
2359431	7.82	7.37	1.37	1	LCE1F	late cornified envelope 1F	chr1
3756750	4.34	3.88	1.37	1	KRTAP4-12; KRTAP4-5; KRTAP4-2	keratin associated protein 4-12; keratin associated protein 4-5; keratin associated protein 4-2	chr17
3359171	5.23	4.78	1.37	1	INS	insulin	chr11
2828699	4.37	3.92	1.37	1	IL4	interleukin 4	chr5
3656737	8.37	7.92	1.37	1	HSD3B7	hydroxy-delta-5-steroid dehydrogenase, 3 beta- and steroid delta-isomerase 7	chr16
3867443	5.52	5.07	1.37	1	HSD17B14	hydroxysteroid (17-beta) dehydrogenase 14	chr19
2842157	6	5.55	1.37	1	HRH2	histamine receptor H2	chr5
2950277	8.28	7.83	1.37	1	HLA-DMA	major histocompatibility complex, class II, DM alpha	chr6
2408681	6.72	6.27	1.37	1	HIVEP3	human immunodeficiency virus type I enhancer binding protein 3	chr1
3475764	8.98	8.53	1.37	1	HCAR1	hydroxycarboxylic acid receptor 1	chr12
2434527	10.29	9.83	1.37	1	GOLPH3L	golgi phosphoprotein 3-like	chr1
3704513	9.44	8.98	1.37	1	GALNS	galactosamine (N-acetyl)-6-sulfate sulfatase	chr16
3774635	10.93	10.48	1.37	1	FASN	fatty acid synthase	chr17
2888010	4.61	4.15	1.37	1	DRD1; SFXN1	dopamine receptor D1; sideroflexin 1	chr5
3459801	4.44	3.99	1.37	1	DPY19L2; DPY19L2P1	dpy-19-like 2 (C. elegans); dpy-19-like 2 pseudogene 1 (C. elegans)	chr12
4012407	4.65	4.2	1.37	1	DMRTC1B; DMRTC1; FAM226B	DMRT-like family C1B; DMRT-like family C1; family with sequence similarity 226, member B (non-protein coding)	chrX
3867247	8.68	8.22	1.37	1	DBP; SPHK2	D site of albumin promoter (albumin D-box) binding protein; sphingosine kinase 2	chr19
2954355	8.12	7.67	1.37	1	CUL7; KLC4	cullin 7; kinesin light chain 4	chr6
2955556	4.64	4.18	1.37	1	CLIC5	chloride intracellular channel 5	chr6
3199500	5.29	4.84	1.37	1	CER1	cerberus 1, cysteine knot superfamily, homolog (Xenopus laevis)	chr9
3773149	7.69	7.24	1.37	1	CBX8	chromobox homolog 8	chr17
3294854	10.5	10.05	1.37	1	CAMK2G	calcium/calmodulin-dependent protein kinase II gamma	chr10
3619479	8.05	7.6	1.37	1	C15orf57; MRPL42P5	chromosome 15 open reading frame 57; mitochondrial ribosomal protein L42 pseudogene 5	chr15
3977483	4.3	3.85	1.37	1	BMP15	bone morphogenetic protein 15	chrX
3878076	4.43	3.97	1.37	1	BANF2	barrier to autointegration factor 2	chr20
3945684	4.51	4.06	1.37	1	APOBEC3H	apolipoprotein B mRNA editing enzyme, catalytic polypeptide-like 3H	chr22
3325740	8.06	7.6	1.37	1			chr11
3707035	3.43	2.97	1.37	1			chr17
3818468	7.97	7.52	1.37	1			chr19
3840883	6.39	5.95	1.36	1	ZNF813; ZNF761; ZNF765	zinc finger protein 813; zinc finger protein 761; zinc finger protein 765	chr19
3821727	6.74	6.3	1.36	1	ZNF136	zinc finger protein 136	chr19
3265494	6.97	6.53	1.36	1	TRUB1	TruB pseudouridine (psi) synthase homolog 1 (E. coli)	chr10
3814956	7.48	7.04	1.36	1	TPGS1	tubulin polyglutamylase complex subunit 1	chr19
3834176	7.07	6.63	1.36	1	TMEM91	transmembrane protein 91	chr19
3168210	7.32	6.87	1.36	1	TMEM8B; HINT2	transmembrane protein 8B; histidine triad nucleotide binding protein 2	chr9
3759695	4.93	4.49	1.36	1	TEX34; LOC100133991	testis expressed 34; uncharacterized LOC100133991	chr17
2951500	9.01	8.56	1.36	1	TEAD3	TEA domain family member 3	chr6
3027943	6.08	5.64	1.36	1	TAS2R3	taste receptor, type 2, member 3	chr7
3960042	7.18	6.73	1.36	1	SSTR3	somatostatin receptor 3	chr22
3098549	6.7	6.25	1.36	1	SOX17	SRY (sex determining region Y)-box 17	chr8
3907473	8.47	8.02	1.36	1	SNX21; ACOT8	sorting nexin family member 21; acyl-CoA thioesterase 8	chr20
2806643	10.95	10.5	1.36	1	SLC1A3	solute carrier family 1 (glial high affinity glutamate transporter), member 3	chr5
3894765	5.07	4.63	1.36	1	SIRPG; SIRPA	signal-regulatory protein gamma; signal-regulatory protein alpha	chr20
3333538	5.35	4.91	1.36	1	ROM1	retinal outer segment membrane protein 1	chr11
3914307	7.53	7.1	1.36	1	RGS19	regulator of G-protein signaling 19	chr20
3228463	8.48	8.04	1.36	1	RALGDS	ral guanine nucleotide dissociation stimulator	chr9
2822696	3.39	2.95	1.36	1	RAB9BP1	RAB9B, member RAS oncogene family pseudogene 1	chr5
3903169	6.93	6.49	1.36	1	PXMP4	peroxisomal membrane protein 4, 24kDa	chr20
2733287	6.89	6.45	1.36	1	PRDM8	PR domain containing 8	chr4
3073013	8.81	8.37	1.36	1	PODXL	podocalyxin-like	chr7
3334372	9.81	9.37	1.36	1	PLCB3	phospholipase C, beta 3 (phosphatidylinositol-specific)	chr11
3875642	4.92	4.48	1.36	1	PLCB1	phospholipase C, beta 1 (phosphoinositide-specific)	chr20
3179975	8.76	8.32	1.36	1	PHF2	PHD finger protein 2	chr9
3256590	8.57	8.12	1.36	1	PAPSS2	3'-phosphoadenosine 5'-phosphosulfate synthase 2	chr10
3734966	6.38	5.94	1.36	1	MYO15B	myosin XVB pseudogene	chr17
3282601	7.87	7.43	1.36	1	MPP7	membrane protein, palmitoylated 7 (MAGUK p55 subfamily member 7)	chr10
3601955	9.34	8.89	1.36	1	MPI	mannose phosphate isomerase	chr15
3475295	5.51	5.07	1.36	1	MORN3	MORN repeat containing 3	chr12
2323774	8.32	7.88	1.36	1	MINOS1; C1orf151-NBL1; NBL1	mitochondrial inner membrane organizing system 1; C1orf151-NBL1 readthrough; neuroblastoma, suppression of tumorigenicity 1	chr1
3759704	7.35	6.91	1.36	1	MAP3K14; LOC100133991	mitogen-activated protein kinase kinase kinase 14; uncharacterized LOC100133991	chr17
3923764	6.86	6.41	1.36	1	LRRC3	leucine rich repeat containing 3	chr21
3337516	10.06	9.62	1.36	1	LRP5	low density lipoprotein receptor-related protein 5	chr11
3417842	6.84	6.39	1.36	1	LRP1	low density lipoprotein receptor-related protein 1	chr12
2605660	4.68	4.24	1.36	1	KLHL30-AS1	KLHL30 antisense RNA 1 (non-protein coding)	chr2
3726154	11.81	11.37	1.36	1	ITGA3	integrin, alpha 3 (antigen CD49C, alpha 3 subunit of VLA-3 receptor)	chr17
2610056	7.21	6.76	1.36	1	IL17RE	interleukin 17 receptor E	chr3
2597010	10.97	10.52	1.36	1	IDH1	isocitrate dehydrogenase 1 (NADP+), soluble	chr2
3623655	4.78	4.34	1.36	1	HDC	histidine decarboxylase	chr15
2611504	7.61	7.17	1.36	1	HDAC11	histone deacetylase 11	chr3
2361612	6.39	5.95	1.36	1	HAPLN2	hyaluronan and proteoglycan link protein 2	chr1
3815005	6.85	6.4	1.36	1	GZMM	granzyme M (lymphocyte met-ase 1)	chr19
3334415	8.72	8.28	1.36	1	GPR137; BAD	G protein-coupled receptor 137; BCL2-associated agonist of cell death	chr11
4049835	5.8	5.36	1.36	1	GOT1L1; ADRB3	glutamic-oxaloacetic transaminase 1-like 1; adrenoceptor beta 3	chr8
2551651	4.69	4.25	1.36	1	FLJ41757; ATP6V1E2	uncharacterized LOC440862; ATPase, H+ transporting, lysosomal 31kDa, V1 subunit E2	chr2
3441168	5.94	5.5	1.36	1	FGF23	fibroblast growth factor 23	chr12
3453969	4.84	4.4	1.36	1	FAM186B; PRPF40B	family with sequence similarity 186, member B; PRP40 pre-mRNA processing factor 40 homolog B (S. cerevisiae)	chr12
3089140	8.57	8.13	1.36	1	FAM160B2	family with sequence similarity 160, member B2	chr8
3009472	7.61	7.17	1.36	1	DTX2	deltex homolog 2 (Drosophila)	chr7
3165057	5.33	4.89	1.36	1	DMRTA1	DMRT-like family A1	chr9
2780388	4.57	4.13	1.36	1	CXXC4	CXXC finger protein 4	chr4
3923075	7.34	6.9	1.36	1	CRYAA; LOC100288336	crystallin, alpha A; Putative uncharacterized protein ENSP00000383251	chr21
3732092	8.68	8.23	1.36	1	CACNG4	calcium channel, voltage-dependent, gamma subunit 4	chr17
2882834	6.44	5.99	1.36	1	C5orf4	chromosome 5 open reading frame 4	chr5
2369325	5.69	5.25	1.36	1	C1orf220; TEX35	chromosome 1 open reading frame 220; testis expressed 35	chr1
3811339	4.32	3.88	1.36	1	BCL2	B-cell CLL/lymphoma 2	chr18
3908963	11.78	11.33	1.36	1	B4GALT5	UDP-Gal:betaGlcNAc beta 1,4- galactosyltransferase, polypeptide 5	chr20
3137530	11.46	11.01	1.36	1	ASPH	aspartate beta-hydroxylase	chr8
3595594	3.65	3.21	1.36	1	AQP9; ALDH1A2	aquaporin 9; aldehyde dehydrogenase 1 family, member A2	chr15
3371544	8.39	7.94	1.36	1	AMBRA1	autophagy/beclin-1 regulator 1	chr11
3872817	6.7	6.26	1.36	1	A1BG; A1BG-AS1	alpha-1-B glycoprotein; A1BG antisense RNA 1 (non-protein coding)	chr19
2489545	10.03	9.59	1.36	1			chr2
2714719	5.62	5.18	1.36	1			chr4
3475443	3.79	3.35	1.36	1			chr12
3851353	4.88	4.45	1.35	1	ZNF563	zinc finger protein 563	chr19
3835372	4.53	4.1	1.35	1	ZNF223; ZNF222; ZNF230	zinc finger protein 223; zinc finger protein 222; zinc finger protein 230	chr19
3180212	5.85	5.42	1.35	1	ZNF169	zinc finger protein 169	chr9
3771037	10.02	9.58	1.35	1	WBP2	WW domain binding protein 2	chr17
3453732	4.51	4.07	1.35	1	TUBA1B; LOC100288366	tubulin, alpha 1b; uncharacterized LOC100288366	chr12
3708764	6.68	6.25	1.35	1	TNFSF12; TNFSF12-TNFSF13; TNFSF13	tumor necrosis factor (ligand) superfamily, member 12; TNFSF12-TNFSF13 readthrough; tumor necrosis factor (ligand) superfamily, member 13	chr17
3688120	5.99	5.56	1.35	1	STX1B	syntaxin 1B	chr16
3361971	8.06	7.63	1.35	1	ST5	suppression of tumorigenicity 5	chr11
3573152	9.07	8.64	1.35	1	SPTLC2	serine palmitoyltransferase, long chain base subunit 2	chr14
2951191	10.34	9.9	1.35	1	SPDEF	SAM pointed domain containing ets transcription factor	chr6
3039671	4.48	4.05	1.35	1	SOSTDC1	sclerostin domain containing 1	chr7
3820612	11.94	11.51	1.35	1	SLC44A2	solute carrier family 44, member 2	chr19
3734648	7.75	7.32	1.35	1	SLC16A5	solute carrier family 16, member 5 (monocarboxylic acid transporter 6)	chr17
2622696	7.93	7.49	1.35	1	SEMA3B	sema domain, immunoglobulin domain (Ig), short basic domain, secreted, (semaphorin) 3B	chr3
3816827	6.22	5.79	1.35	1	S1PR4	sphingosine-1-phosphate receptor 4	chr19
2359691	8.74	8.31	1.35	1	S100A7A; S100A7	S100 calcium binding protein A7A; S100 calcium binding protein A7	chr1
3695343	4.66	4.23	1.35	1	RRAD	Ras-related associated with diabetes	chr16
3433538	7.58	7.14	1.35	1	RNFT2; LOC283454	ring finger protein, transmembrane 2; uncharacterized LOC283454	chr12
3647046	3.65	3.21	1.35	1	RBFOX1	RNA binding protein, fox-1 homolog (C. elegans) 1	chr16
3456081	8.55	8.12	1.35	1	RARG	retinoic acid receptor, gamma	chr12
3712675	10.05	9.62	1.35	1	RAI1	retinoic acid induced 1	chr17
3483885	7.1	6.66	1.35	1	PRDX2	peroxiredoxin 2	chr13
4006132	6.2	5.76	1.35	1	PPP1R2P9	protein phosphatase 1, regulatory (inhibitor) subunit 2 pseudogene 9	chrX
3846831	8.63	8.2	1.35	1	PLIN5; LRG1	perilipin 5; leucine-rich alpha-2-glycoprotein 1	chr19
2374604	5.52	5.09	1.35	1	PKP1	plakophilin 1 (ectodermal dysplasia/skin fragility syndrome)	chr1
4000560	7.46	7.03	1.35	1	PIR-FIGF; PIR	PIR-FIGF readthrough; pirin (iron-binding nuclear protein)	chrX
3378541	8.49	8.06	1.35	1	PC	pyruvate carboxylase	chr11
2336099	10.23	9.79	1.35	1	OSBPL9	oxysterol binding protein-like 9	chr1
3205019	5.95	5.52	1.35	1	OR2S2	olfactory receptor, family 2, subfamily S, member 2	chr9
3374218	6.01	5.57	1.35	1	OR10Q1	olfactory receptor, family 10, subfamily Q, member 1	chr11
2663551	10.57	10.14	1.35	1	NUP210; H1FX-AS1	nucleoporin 210kDa; H1FX antisense RNA 1 (non-protein coding)	chr3
3379031	8.05	7.62	1.35	1	NUDT8	nudix (nucleoside diphosphate linked moiety X)-type motif 8	chr11
3089049	6.7	6.26	1.35	1	NPM2	nucleophosmin/nucleoplasmin 2	chr8
2960010	8.14	7.71	1.35	1	NPM1; LMBRD1	nucleophosmin (nucleolar phosphoprotein B23, numatrin); LMBR1 domain containing 1	chr6
3403427	3.64	3.2	1.35	1	NANOGNB	NANOG neighbor homeobox	chr12
3379744	6.15	5.72	1.35	1	MRGPRD	MAS-related GPR, member D	chr11
3377091	8.08	7.65	1.35	1	MAP4K2	mitogen-activated protein kinase kinase kinase kinase 2	chr11
3994610	5.16	4.73	1.35	1	MAGEA8	melanoma antigen family A, 8	chrX
3216813	4.09	3.66	1.35	1	LOC286359	uncharacterized LOC286359	chr9
2318212	6.02	5.59	1.35	1	LINC00337	long intergenic non-protein coding RNA 337	chr1
3269065	8.04	7.61	1.35	1	LHPP	phospholysine phosphohistidine inorganic pyrophosphate phosphatase	chr10
3907040	4.38	3.95	1.35	1	KCNK15; LOC79015	potassium channel, subfamily K, member 15; uncharacterized LOC79015	chr20
3140920	4.53	4.1	1.35	1	JPH1	junctophilin 1	chr8
3676156	6.89	6.45	1.35	1	IGFALS	insulin-like growth factor binding protein, acid labile subunit	chr16
3610958	6.79	6.36	1.35	1	IGF1R	insulin-like growth factor 1 receptor	chr15
3761395	4.68	4.25	1.35	1	HOXB6; HOXB3; HOXB-AS3	homeobox B6; homeobox B3; HOXB cluster antisense RNA 3 (non-protein coding)	chr17
2899768	7.83	7.4	1.35	1	HIST2H4B; HIST4H4; HIST2H4A; HIST1H4L; HIST1H4E; HIST1H4B; HIST1H4H; HIST1H4C; HIST1H4J; HIST1H4K; HIST1H4F; HIST1H4D; HIST1H4A; HIST1H4I	histone cluster 2, H4b; histone cluster 4, H4; histone cluster 2, H4a; histone cluster 1, H4l; histone cluster 1, H4e; histone cluster 1, H4b; histone cluster 1, H4h; histone cluster 1, H4c; histone cluster 1, H4j; histone cluster 1, H4k; histone cluster 1, H4f; histone cluster 1, H4d; histone cluster 1, H4a; histone cluster 1, H4i	chr6
3636522	4.08	3.65	1.35	1	HDGFRP3	hepatoma-derived growth factor, related protein 3	chr15
4012204	8.97	8.54	1.35	1	HDAC8	histone deacetylase 8	chrX
3954764	4.21	3.78	1.35	1	GUSBP11; RGL4; C22orf43	glucuronidase, beta pseudogene 11; ral guanine nucleotide dissociation stimulator-like 4; chromosome 22 open reading frame 43	chr22
3526454	7.56	7.12	1.35	1	GRTP1	growth hormone regulated TBC protein 1	chr13
2472054	7.13	6.69	1.35	1	GDF7	growth differentiation factor 7	chr2
3575103	9.31	8.88	1.35	1	GALC	galactosylceramidase	chr14
3089090	5.91	5.48	1.35	1	FGF17	fibroblast growth factor 17	chr8
3433591	7.75	7.32	1.35	1	FBXW8	F-box and WD repeat domain containing 8	chr12
3464860	10.74	10.3	1.35	1	DUSP6; LOC100131490	dual specificity phosphatase 6; uncharacterized LOC100131490	chr12
3817316	5.57	5.13	1.35	1	CREB3L3	cAMP responsive element binding protein 3-like 3	chr19
3770029	8.54	8.11	1.35	1	CDC42EP4	CDC42 effector protein (Rho GTPase binding) 4	chr17
3341155	6.68	6.25	1.35	1	CAPN5	calpain 5	chr11
2621574	8.14	7.71	1.35	1	CAMP	cathelicidin antimicrobial peptide	chr3
3193848	5.76	5.32	1.35	1	C9orf62	chromosome 9 open reading frame 62	chr9
3929450	3.9	3.46	1.35	1	C21orf62	chromosome 21 open reading frame 62	chr21
3348773	6.52	6.09	1.35	1	C11orf52; HSPB2	chromosome 11 open reading frame 52; heat shock 27kDa protein 2	chr11
3624410	4.64	4.21	1.35	1	BCL2L10	BCL2-like 10 (apoptosis facilitator)	chr15
3767480	6.43	6	1.35	1	AXIN2	axin 2	chr17
4010646	4.32	3.89	1.35	1	ASB12; MTMR8	ankyrin repeat and SOCS box containing 12; myotubularin related protein 8	chrX
3073981	6.8	6.37	1.35	1	AKR1B1	aldo-keto reductase family 1, member B1 (aldose reductase)	chr7
3315607	6.82	6.38	1.35	1			chr11
3668834	8.16	7.73	1.34	1	ZNRF1	zinc and ring finger 1, E3 ubiquitin protein ligase	chr16
3872604	4.71	4.3	1.34	1	ZNF606; LOC100128398	zinc finger protein 606; uncharacterized LOC100128398	chr19
3822875	5.31	4.89	1.34	1	ZNF333; EMR2	zinc finger protein 333; egf-like module containing, mucin-like, hormone receptor-like 2	chr19
3910260	10.35	9.93	1.34	1	ZNF217	zinc finger protein 217	chr20
3743763	8.31	7.89	1.34	1	ZBTB4	zinc finger and BTB domain containing 4	chr17
3205033	3.8	3.38	1.34	1	YBX1	Y box binding protein 1	chr9
3034449	7.27	6.85	1.34	1	WDR60	WD repeat domain 60	chr7
3308560	6.32	5.9	1.34	1	VAX1	ventral anterior homeobox 1	chr10
2891015	6.85	6.43	1.34	1	TRIM7	tripartite motif containing 7	chr5
2636786	5.71	5.29	1.34	1	TIGIT	T cell immunoreceptor with Ig and ITIM domains	chr3
3028956	4.42	4	1.34	1	TAS2R39	taste receptor, type 2, member 39	chr7
3226160	8.4	7.97	1.34	1	ST6GALNAC6; LOC100131355	ST6 (alpha-N-acetyl-neuraminyl-2,3-beta-galactosyl-1,3)-N-acetylgalactosaminide alpha-2,6-sialyltransferase 6; uncharacterized LOC100131355	chr9
2709750	5.94	5.52	1.34	1	SST	somatostatin	chr3
3907507	5.56	5.14	1.34	1	SPATA25	spermatogenesis associated 25	chr20
3726569	9.13	8.71	1.34	1	SPATA20	spermatogenesis associated 20	chr17
3858907	7.03	6.61	1.34	1	SLC7A10; LRP3; LOC80054	solute carrier family 7 (neutral amino acid transporter light chain, asc system), member 10; low density lipoprotein receptor-related protein 3; uncharacterized LOC80054	chr19
4044515	4.47	4.05	1.34	1	SLC35E2; SLC35E2B; CDK11A; CDK11B	solute carrier family 35, member E2; solute carrier family 35, member E2B; cyclin-dependent kinase 11A; cyclin-dependent kinase 11B	chr1
2827525	9.18	8.75	1.34	1	SLC12A2; FLJ33630; KDELC1	solute carrier family 12 (sodium/potassium/chloride transporters), member 2; uncharacterized LOC644873; KDEL (Lys-Asp-Glu-Leu) containing 1	chr5
3362468	8.3	7.87	1.34	1	SBF2	SET binding factor 2	chr11
3331262	9.53	9.11	1.34	1	RTN4RL2	reticulon 4 receptor-like 2	chr11
3933625	5	4.57	1.34	1	RSPH1	radial spoke head 1 homolog (Chlamydomonas)	chr21
2672333	5.2	4.78	1.34	1	PRSS45; PRSS44	protease, serine, 45; protease, serine, 44	chr3
2493943	10.15	9.73	1.34	1	PROM2	prominin 2	chr2
2321040	3.84	3.42	1.34	1	PRAMEF1; PRAMEF13; PRAMEF14; PRAMEF2	PRAME family member 1; PRAME family member 13; PRAME family member 14; PRAME family member 2	chr1
3995885	7.94	7.51	1.34	1	PLXNB3	plexin B3	chrX
2705445	8.03	7.62	1.34	1	PLD1	phospholipase D1, phosphatidylcholine-specific	chr3
3847225	5.75	5.33	1.34	1	PLAC2	placenta-specific 2 (non-protein coding)	chr19
3957790	4.85	4.43	1.34	1	PIK3IP1	phosphoinositide-3-kinase interacting protein 1	chr22
3798778	3.95	3.52	1.34	1	PIEZO2	piezo-type mechanosensitive ion channel component 2	chr18
2435961	6.22	5.8	1.34	1	PGLYRP4	peptidoglycan recognition protein 4	chr1
3982462	14.26	13.84	1.34	1	PGK1; LOC100653302; LOC100652805	phosphoglycerate kinase 1; uncharacterized LOC100653302; uncharacterized LOC100652805	chrX
3848408	6.95	6.53	1.34	1	PEX11G	peroxisomal biogenesis factor 11 gamma	chr19
3318239	3.89	3.46	1.34	1	OR51F2	olfactory receptor, family 51, subfamily F, member 2	chr11
3741311	3.93	3.51	1.34	1	OR1G1	olfactory receptor, family 1, subfamily G, member 1	chr17
2900812	3.82	3.4	1.34	1	OR12D2	olfactory receptor, family 12, subfamily D, member 2	chr6
3545634	4.53	4.11	1.34	1	NRXN3	neurexin 3	chr14
3860045	5.8	5.39	1.34	1	NPHS1	nephrosis 1, congenital, Finnish type (nephrin)	chr19
3199207	12.13	11.71	1.34	1	NFIB	nuclear factor I/B	chr9
3191352	10.31	9.89	1.34	1	NCS1	neuronal calcium sensor 1	chr9
3140213	4.54	4.12	1.34	1	MSC	musculin	chr8
3642604	7.45	7.02	1.34	1	MPG; NPRL3	N-methylpurine-DNA glycosylase; nitrogen permease regulator-like 3 (S. cerevisiae)	chr16
3388673	4.49	4.07	1.34	1	MMP7	matrix metallopeptidase 7 (matrilysin, uterine)	chr11
3753760	6.29	5.87	1.34	1	MMP28; C17orf50	matrix metallopeptidase 28; chromosome 17 open reading frame 50	chr17
3663074	8.63	8.22	1.34	1	MMP15	matrix metallopeptidase 15 (membrane-inserted)	chr16
2950885	5.29	4.86	1.34	1	MLN	motilin	chr6
3810749	4.27	3.85	1.34	1	MC4R	melanocortin 4 receptor	chr18
3609098	5.37	4.95	1.34	1	LOC643797	AGVR6190	chr15
3756997	5	4.58	1.34	1	KRT32	keratin 32	chr17
2622006	7.07	6.65	1.34	1	KLHDC8B	kelch domain containing 8B	chr3
2511153	5.51	5.09	1.34	1	KCNJ3	potassium inwardly-rectifying channel, subfamily J, member 3	chr2
2898441	5.15	4.73	1.34	1	KAAG1; DCDC2	kidney associated antigen 1; doublecortin domain containing 2	chr6
2515627	9.78	9.36	1.34	1	ITGA6; LOC100287375	integrin, alpha 6; uncharacterized LOC100287375	chr2
3820469	6.91	6.49	1.34	1	ICAM5	intercellular adhesion molecule 5, telencephalin	chr19
2459605	6.33	5.91	1.34	1	HIST3H3	histone cluster 3, H3	chr1
2947077	11.61	11.19	1.34	1	HIST1H3I; HIST1H3F; HIST1H3B; HIST1H3H; HIST1H3J; HIST1H3G; HIST1H3E; HIST1H3C; HIST1H3D; HIST1H3A	histone cluster 1, H3i; histone cluster 1, H3f; histone cluster 1, H3b; histone cluster 1, H3h; histone cluster 1, H3j; histone cluster 1, H3g; histone cluster 1, H3e; histone cluster 1, H3c; histone cluster 1, H3d; histone cluster 1, H3a	chr6
3646118	8.34	7.92	1.34	1	GLIS2	GLIS family zinc finger 2	chr16
4010913	7.52	7.1	1.34	1	FRMD8; FRMD8P1	FERM domain containing 8; FERM domain containing 8 pseudogene 1	chrX
3980745	6.58	6.16	1.34	1	FOXO4	forkhead box O4	chrX
2764678	4.15	3.73	1.34	1	FLJ45721	uncharacterized LOC401123	chr4
3221702	4.57	4.15	1.34	1	FLJ31713	uncharacterized protein FLJ31713	chr9
3003384	5.18	4.75	1.34	1	DKFZp434L192	uncharacterized protein DKFZp434L192	chr7
3873091	3.84	3.41	1.34	1	DEFB132	defensin, beta 132	chr20
3705151	9.21	8.79	1.34	1	DBNDD1	dysbindin (dystrobrevin binding protein 1) domain containing 1	chr16
3361381	7.78	7.35	1.34	1	CYB5R2	cytochrome b5 reductase 2	chr11
3699390	9.13	8.71	1.34	1	CTRB2; CTRB1	chymotrypsinogen B2; chymotrypsinogen B1	chr16
2336706	8.15	7.72	1.34	1	CPT2	carnitine palmitoyltransferase 2	chr1
3881404	5.04	4.61	1.34	1	COX4I2	cytochrome c oxidase subunit IV isoform 2 (lung)	chr20
2675504	7.3	6.88	1.34	1	CISH; MAPKAPK3	cytokine inducible SH2-containing protein; mitogen-activated protein kinase-activated protein kinase 3	chr3
3377177	8.75	8.33	1.34	1	CDC42BPG	CDC42 binding protein kinase gamma (DMPK-like)	chr11
3204301	4.99	4.56	1.34	1	CCL21	chemokine (C-C motif) ligand 21	chr9
3337109	7.13	6.71	1.34	1	CABP4	calcium binding protein 4	chr11
3167684	4.88	4.45	1.34	1	C9orf131	chromosome 9 open reading frame 131	chr9
3749795	7.72	7.3	1.34	1	C17orf103	chromosome 17 open reading frame 103	chr17
3642993	7.61	7.18	1.34	1	C16orf11; NHLRC4; PIGQ	chromosome 16 open reading frame 11; NHL repeat containing 4; phosphatidylinositol glycan anchor biosynthesis, class Q	chr16
3329537	7.46	7.04	1.34	1	C11orf49; ARFGAP2	chromosome 11 open reading frame 49; ADP-ribosylation factor GTPase activating protein 2	chr11
4013730	8.19	7.76	1.34	1	BRWD3	bromodomain and WD repeat domain containing 3	chrX
3550307	9.25	8.82	1.34	1	BDKRB1	bradykinin receptor B1	chr14
3982423	7.17	6.75	1.34	1	ATP7A	ATPase, Cu++ transporting, alpha polypeptide	chrX
3356115	11.68	11.25	1.34	1	APLP2	amyloid beta (A4) precursor-like protein 2	chr11
3453252	8.68	8.26	1.34	1	ADCY6	adenylate cyclase 6	chr12
2759654	7.37	6.95	1.34	1	ABLIM2	actin binding LIM protein family, member 2	chr4
2615892	8.07	7.65	1.34	1			chr3
3843690	7.36	6.95	1.33	1	ZSCAN1; LETM1	zinc finger and SCAN domain containing 1; leucine zipper-EF-hand containing transmembrane protein 1	chr19
2401333	9.07	8.66	1.33	1	ZNF436; C1orf213	zinc finger protein 436; chromosome 1 open reading frame 213	chr1
2550522	11.85	11.44	1.33	1	ZFP36L2	zinc finger protein 36, C3H type-like 2	chr2
3742304	4.95	4.54	1.33	1	VMO1	vitelline membrane outer layer 1 homolog (chicken)	chr17
3820161	8.76	8.36	1.33	1	UBL5	ubiquitin-like 5	chr19
2385306	8.63	8.22	1.33	1	TSNAX; SNRPD2P2	translin-associated factor X; small nuclear ribonucleoprotein D2 pseudogene 2	chr1
4017381	8.09	7.68	1.33	1	TSC22D3	TSC22 domain family, member 3	chrX
3470927	5.85	5.44	1.33	1	TRPV4	transient receptor potential cation channel, subfamily V, member 4	chr12
3865223	7.75	7.34	1.33	1	TRAPPC6A; NKPD1	trafficking protein particle complex 6A; NTPase, KAP family P-loop domain containing 1	chr19
3553531	9.93	9.51	1.33	1	TNFAIP2	tumor necrosis factor, alpha-induced protein 2	chr14
3655806	7.7	7.29	1.33	1	TMEM219	transmembrane protein 219	chr16
2714376	8.6	8.2	1.33	1	TMEM175	transmembrane protein 175	chr4
3863021	8.2	7.78	1.33	1	TGFB1; HNRNPUL1	transforming growth factor, beta 1; heterogeneous nuclear ribonucleoprotein U-like 1	chr19
3316208	12.08	11.67	1.33	1	TALDO1	transaldolase 1	chr11
3378433	8.55	8.13	1.33	1	SPTBN2	spectrin, beta, non-erythrocytic 2	chr11
3648412	6.37	5.96	1.33	1	SNX29; SNX29P1; SNX29P2	sorting nexin 29; sorting nexin 29 pseudogene 1; sorting nexin 29 pseudogene 2	chr16
3156541	4.86	4.45	1.33	1	SLC45A4	solute carrier family 45, member 4	chr8
3786920	7.44	7.03	1.33	1	SIGLEC15	sialic acid binding Ig-like lectin 15	chr18
3357885	8.57	8.17	1.33	1	SIGIRR	single immunoglobulin and toll-interleukin 1 receptor (TIR) domain	chr11
3830051	5.36	4.95	1.33	1	SCN1B	sodium channel, voltage-gated, type I, beta subunit	chr19
3147286	8.1	7.69	1.33	1	RRM2B	ribonucleotide reductase M2 B (TP53 inducible)	chr8
3315952	8.43	8.01	1.33	1	RASSF7	Ras association (RalGDS/AF-6) domain family (N-terminal) member 7	chr11
2806091	10.32	9.91	1.33	1	RAI14	retinoic acid induced 14	chr5
2410470	9.63	9.22	1.33	1	PIK3R3	phosphoinositide-3-kinase, regulatory subunit 3 (gamma)	chr1
3339774	8.47	8.06	1.33	1	P2RY6	pyrimidinergic receptor P2Y, G-protein coupled, 6	chr11
3182984	4.07	3.66	1.33	1	NIPSNAP3B	nipsnap homolog 3B (C. elegans)	chr9
3649052	9.82	9.42	1.33	1	MKL2	MKL/myocardin-like 2	chr16
2744734	7.47	7.05	1.33	1	MGST2; H3F3A; H3F3AP4; H3F3B	microsomal glutathione S-transferase 2; H3 histone, family 3A; H3 histone, family 3A, pseudogene 4; H3 histone, family 3B (H3.3B)	chr4
2486178	7.46	7.05	1.33	1	MEIS1	Meis homeobox 1	chr2
3377669	9.74	9.33	1.33	1	LTBP3	latent transforming growth factor beta binding protein 3	chr11
3189864	6.83	6.42	1.33	1	LRSAM1	leucine rich repeat and sterile alpha motif containing 1	chr9
3525655	4.8	4.38	1.33	1	LINC00346	long intergenic non-protein coding RNA 346	chr13
3870798	4.66	4.26	1.33	1	LILRA4	leukocyte immunoglobulin-like receptor, subfamily A (with TM domain), member 4	chr19
3455632	4.99	4.57	1.33	1	KRT74; KRT71	keratin 74; keratin 71	chr12
3868783	9.96	9.55	1.33	1	KLK7	kallikrein-related peptidase 7	chr19
2655113	8.06	7.65	1.33	1	KLHL24	kelch-like 24 (Drosophila)	chr3
3548229	5.84	5.42	1.33	1	KCNK13	potassium channel, subfamily K, member 13	chr14
2321466	8.32	7.91	1.33	1	KAZN; LOC100129042; LOC100132942	kazrin, periplakin interacting protein; uncharacterized LOC100129042; uncharacterized LOC100132942	chr1
2816298	4.36	3.95	1.33	1	IQGAP2	IQ motif containing GTPase activating protein 2	chr5
3201178	3.81	3.4	1.33	1	IFNA21	interferon, alpha 21	chr9
3822216	10.24	9.83	1.33	1	IER2	immediate early response 2	chr19
2677902	3.89	3.48	1.33	1	HESX1	HESX homeobox 1	chr3
3676165	9.87	9.47	1.33	1	HAGH	hydroxyacylglutathione hydrolase	chr16
3596263	6.61	6.21	1.33	1	FOXB1	forkhead box B1	chr15
3372896	3.79	3.38	1.33	1	FOLH1; FOLH1B	folate hydrolase (prostate-specific membrane antigen) 1; folate hydrolase 1B	chr11
2865673	4.92	4.51	1.33	1	FLJ11292	uncharacterized protein FLJ11292	chr5
3713627	5.89	5.48	1.33	1	FAM83G; SLC5A10	family with sequence similarity 83, member G; solute carrier family 5 (sodium/glucose cotransporter), member 10	chr17
3254488	9.54	9.13	1.33	1	FAM213A	family with sequence similarity 213, member A	chr10
3200564	4.53	4.12	1.33	1	FAM154A	family with sequence similarity 154, member A	chr9
3226097	6.65	6.24	1.33	1	ENG	endoglin	chr9
4011096	4.7	4.28	1.33	1	EDA2R	ectodysplasin A2 receptor	chrX
3787675	7.99	7.58	1.33	1	CTIF	CBP80/20-dependent translation initiation factor	chr18
3650802	5.83	5.42	1.33	1	COQ7	coenzyme Q7 homolog, ubiquinone (yeast)	chr16
2469696	5.99	5.58	1.33	1	C2orf50	chromosome 2 open reading frame 50	chr2
3442514	7.76	7.35	1.33	1	C1RL; C1RL-AS1	complement component 1, r subcomponent-like; C1RL antisense RNA 1 (non-protein coding)	chr12
2573016	4.74	4.32	1.33	1	C1QL2	complement component 1, q subcomponent-like 2	chr2
3845439	5.93	5.52	1.33	1	ATP8B3	ATPase, aminophospholipid transporter, class I, type 8B, member 3	chr19
3164086	5.32	4.91	1.33	1	ADAMTSL1	ADAMTS-like 1	chr9
3954323	6.49	6.07	1.33	1			chr22
3934344	4.7	4.29	1.33	1			chr21
3319769	4.25	3.84	1.33	1			chr11
3332576	5.77	5.37	1.32	1	ZP1	zona pellucida glycoprotein 1 (sperm receptor)	chr11
3064462	7.31	6.92	1.32	1	VGF	VGF nerve growth factor inducible	chr7
3770505	6.68	6.27	1.32	1	USH1G	Usher syndrome 1G (autosomal recessive)	chr17
3779579	8.65	8.25	1.32	1	TUBB6	tubulin, beta 6 class V	chr18
3721516	4.06	3.67	1.32	1	TTC25	tetratricopeptide repeat domain 25	chr17
3145149	7.05	6.65	1.32	1	TP53INP1	tumor protein p53 inducible nuclear protein 1	chr8
2375500	6.87	6.47	1.32	1	TMEM183B; TMEM183A	transmembrane protein 183B; transmembrane protein 183A	chr1
3867065	7.06	6.66	1.32	1	TMEM143	transmembrane protein 143	chr19
3600283	8.13	7.73	1.32	1	THSD4	thrombospondin, type I, domain containing 4	chr15
3893910	8.14	7.74	1.32	1	TCEA2	transcription elongation factor A (SII), 2	chr20
3057668	6.39	5.99	1.32	1	SRCRB4D	scavenger receptor cysteine rich domain containing, group B (4 domains)	chr7
2702610	6.41	6.01	1.32	1	SHOX2; RSRC1	short stature homeobox 2; arginine/serine-rich coiled-coil 1	chr3
3260895	6.26	5.86	1.32	1	SEMA4G	sema domain, immunoglobulin domain (Ig), transmembrane domain (TM) and short cytoplasmic domain, (semaphorin) 4G	chr10
2992936	6.75	6.34	1.32	1	RPS2P32	ribosomal protein S2 pseudogene 32	chr7
2346863	6.45	6.05	1.32	1	RPL5; SNORD21; FAM69A	ribosomal protein L5; small nucleolar RNA, C/D box 21; family with sequence similarity 69, member A	chr1
3145953	13.77	13.37	1.32	1	RPL30; SNORA72	ribosomal protein L30; small nucleolar RNA, H/ACA box 72	chr8
2535830	9.71	9.31	1.32	1	RNPEPL1	arginyl aminopeptidase (aminopeptidase B)-like 1	chr2
3708201	10.21	9.8	1.32	1	RNASEK-C17ORF49; C17orf49	RNASEK-C17orf49 readthrough; chromosome 17 open reading frame 49	chr17
3197509	4.69	4.29	1.32	1	RLN1	relaxin 1	chr9
4019700	4.03	3.62	1.32	1	RHOXF1	Rhox homeobox family, member 1	chrX
2371346	7.14	6.74	1.32	1	RGL1	ral guanine nucleotide dissociation stimulator-like 1	chr1
2810805	4.4	3.99	1.32	1	RAB3C	RAB3C, member RAS oncogene family	chr5
2501238	8.46	8.06	1.32	1	PSD4	pleckstrin and Sec7 domain containing 4	chr2
3107828	7.83	7.43	1.32	1	PLEKHF2	pleckstrin homology domain containing, family F (with FYVE domain) member 2	chr8
2356300	10.02	9.62	1.32	1	PIAS3; NUDT17	protein inhibitor of activated STAT, 3; nudix (nucleoside diphosphate linked moiety X)-type motif 17	chr1
3824983	5.67	5.27	1.32	1	PGPEP1	pyroglutamyl-peptidase I	chr19
2356205	9.65	9.24	1.32	1	PEX11B	peroxisomal biogenesis factor 11 beta	chr1
3870478	5.19	4.79	1.32	1	OSCAR	osteoclast associated, immunoglobulin-like receptor	chr19
3645764	4.73	4.33	1.32	1	OR1F1	olfactory receptor, family 1, subfamily F, member 1	chr16
3706593	3.71	3.32	1.32	1	OR1A1	olfactory receptor, family 1, subfamily A, member 1	chr17
3157844	7.45	7.05	1.32	1	NRBP2; LOC100653301	nuclear receptor binding protein 2; nuclear receptor-binding protein 2-like	chr8
2776305	6.88	6.47	1.32	1	NKX6-1	NK6 homeobox 1	chr4
3956909	10.34	9.94	1.32	1	NIPSNAP1	nipsnap homolog 1 (C. elegans)	chr22
3456666	5.45	5.06	1.32	1	NFE2	nuclear factor (erythroid-derived 2), 45kDa	chr12
3904527	9.19	8.79	1.32	1	NDRG3	NDRG family member 3	chr20
2404958	7.92	7.52	1.32	1	MTMR9LP; EIF3I	myotubularin related protein 9-like, pseudogene; eukaryotic translation initiation factor 3, subunit I	chr1
3332298	4.01	3.61	1.32	1	MS4A4A	membrane-spanning 4-domains, subfamily A, member 4A	chr11
2713111	8.45	8.04	1.32	1	MFI2; RPSA; SNORA6; SNORA62; RPSAP58	antigen p97 (melanoma associated) identified by monoclonal antibodies 133.2 and 96.5; ribosomal protein SA; small nucleolar RNA, H/ACA box 6; small nucleolar RNA, H/ACA box 62; ribosomal protein SA pseudogene 58	chr3
2776670	4.6	4.2	1.32	1	MAPK10	mitogen-activated protein kinase 10	chr4
2680298	8.25	7.85	1.32	1	MAGI1	membrane associated guanylate kinase, WW and PDZ domain containing 1	chr3
3829242	7.76	7.37	1.32	1	LRP3	low density lipoprotein receptor-related protein 3	chr19
3230440	6.49	6.09	1.32	1	LCN15	lipocalin 15	chr9
3934623	3.49	3.09	1.32	1	KRTAP12-2; KRTAP12-1	keratin associated protein 12-2; keratin associated protein 12-1	chr21
3950932	7.18	6.78	1.32	1	KLHDC7B	kelch domain containing 7B	chr22
2936971	6.29	5.89	1.32	1	KIF25; HGC6.3; KIF25-AS1	kinesin family member 25; uncharacterized LOC100128124; KIF25 antisense RNA 1 (non-protein coding)	chr6
3734797	9.46	9.06	1.32	1	KIAA0195	KIAA0195	chr17
2417008	4.06	3.66	1.32	1	INSL5	insulin-like 5	chr1
3667332	6.33	5.94	1.32	1	IL34	interleukin 34	chr16
2501204	7	6.59	1.32	1	IL1RN	interleukin 1 receptor antagonist	chr2
3096092	9.23	8.83	1.32	1	IKBKB	inhibitor of kappa light polypeptide gene enhancer in B-cells, kinase beta	chr8
3417703	4.28	3.87	1.32	1	HSD17B6	hydroxysteroid (17-beta) dehydrogenase 6 homolog (mouse)	chr12
2970607	4.78	4.38	1.32	1	HS3ST5	heparan sulfate (glucosamine) 3-O-sulfotransferase 5	chr6
2516780	6.33	5.93	1.32	1	HOXD13	homeobox D13	chr2
2641479	7.4	7	1.32	1	GP9	glycoprotein IX (platelet)	chr3
3957207	7.61	7.2	1.32	1	GATSL3	GATS protein-like 3	chr22
3721421	8.15	7.75	1.32	1	GAST	gastrin	chr17
3479015	6.09	5.69	1.32	1	GALNT9	UDP-N-acetyl-alpha-D-galactosamine:polypeptide N-acetylgalactosaminyltransferase 9 (GalNAc-T9)	chr12
3345142	7.21	6.81	1.32	1	FUT4	fucosyltransferase 4 (alpha (1,3) fucosyltransferase, myeloid-specific)	chr11
3839910	3.73	3.33	1.32	1	FPR2	formyl peptide receptor 2	chr19
3923147	5.08	4.68	1.32	1	FLJ41733	FLJ41733 protein	chr21
3193631	5.88	5.48	1.32	1	FCN2	ficolin (collagen/fibrinogen domain containing lectin) 2 (hucolin)	chr9
2363808	5.26	4.86	1.32	1	FCGR2B	Fc fragment of IgG, low affinity IIb, receptor (CD32)	chr1
3394192	10.81	10.41	1.32	1	DPAGT1	dolichyl-phosphate (UDP-N-acetylglucosamine) N-acetylglucosaminephosphotransferase 1 (GlcNAc-1-P transferase)	chr11
3751164	8.18	7.78	1.32	1	DHRS13	dehydrogenase/reductase (SDR family) member 13	chr17
3443891	3.37	2.97	1.32	1	CLEC2B	C-type lectin domain family 2, member B	chr12
3299578	4.56	4.16	1.32	1	CH25H	cholesterol 25-hydroxylase	chr10
2773719	4.05	3.65	1.32	1	CDKL2; C4orf26	cyclin-dependent kinase-like 2 (CDC2-related kinase); chromosome 4 open reading frame 26	chr4
3770305	7.41	7.01	1.32	1	CD300C; CD300A	CD300c molecule; CD300a molecule	chr17
3718191	3.55	3.15	1.32	1	CCL8	chemokine (C-C motif) ligand 8	chr17
3718204	4.99	4.59	1.32	1	CCL13	chemokine (C-C motif) ligand 13	chr17
3190210	9.49	9.09	1.32	1	C9orf16	chromosome 9 open reading frame 16	chr9
3060450	4.47	4.07	1.32	1	C7orf62	chromosome 7 open reading frame 62	chr7
3734399	4.07	3.66	1.32	1	C17orf77	chromosome 17 open reading frame 77	chr17
3589410	3.41	3	1.32	1	C15orf54	chromosome 15 open reading frame 54	chr15
3229042	8.55	8.15	1.32	1	BRD3	bromodomain containing 3	chr9
3948754	10.44	10.04	1.32	1	ATXN10	ataxin 10	chr22
3809826	10.06	9.67	1.32	1	ATP8B1; LOC100505549; LOC100129408	ATPase, aminophospholipid transporter, class I, type 8B, member 1; uncharacterized LOC100505549; uncharacterized LOC100129408	chr18
3456306	3.96	3.56	1.32	1	ATF7	activating transcription factor 7	chr12
3379091	7.56	7.16	1.32	1	ALDH3B2	aldehyde dehydrogenase 3 family, member B2	chr11
3845263	6.23	5.84	1.32	1	ADAMTSL5	ADAMTS-like 5	chr19
3064361	6.52	6.12	1.32	1	ACHE	acetylcholinesterase	chr7
2931763	6.73	6.33	1.32	1			chr6
3872560	6.02	5.63	1.31	1	ZNF256; NAG18	zinc finger protein 256; NAG18 mRNA	chr19
3724318	6.31	5.92	1.31	1	WNT9B	wingless-type MMTV integration site family, member 9B	chr17
3544102	4.61	4.22	1.31	1	VRTN	vertebrae development homolog (pig)	chr14
3391816	8.33	7.94	1.31	1	USP28	ubiquitin specific peptidase 28	chr11
3938175	8.94	8.56	1.31	1	UBE2L3	ubiquitin-conjugating enzyme E2L 3	chr22
3201999	6.58	6.19	1.31	1	TUSC1	tumor suppressor candidate 1	chr9
3794056	6.41	6.02	1.31	1	TSHZ1	teashirt zinc finger homeobox 1	chr18
3771068	8.56	8.16	1.31	1	TRIM47	tripartite motif containing 47	chr17
3914050	7.51	7.12	1.31	1	STMN3	stathmin-like 3	chr20
2585701	9.92	9.53	1.31	1	STK39	serine threonine kinase 39	chr2
2398146	5.83	5.44	1.31	1	SPATA21; C1orf144	spermatogenesis associated 21; chromosome 1 open reading frame 144	chr1
3319613	8.16	7.77	1.31	1	SNORA3; RPL27A	small nucleolar RNA, H/ACA box 3; ribosomal protein L27a	chr11
2730396	4.52	4.13	1.31	1	SMR3A; SMR3B	submaxillary gland androgen regulated protein 3A; submaxillary gland androgen regulated protein 3B	chr4
3608787	8.12	7.74	1.31	1	SLCO3A1	solute carrier organic anion transporter family, member 3A1	chr15
2799030	6.5	6.11	1.31	1	SLC6A19	solute carrier family 6 (neutral amino acid transporter), member 19	chr5
2878630	4.98	4.59	1.31	1	SLC25A2	solute carrier family 25 (mitochondrial carrier; ornithine transporter) member 2	chr5
4019486	8.8	8.41	1.31	1	SEPT6	septin 6	chrX
4045676	10.2	9.81	1.31	1	S100A13; CHTOP; S100A1	S100 calcium binding protein A13; chromatin target of PRMT1; S100 calcium binding protein A1	chr1
2893562	9.24	8.85	1.31	1	RREB1	ras responsive element binding protein 1	chr6
3541497	6.5	6.12	1.31	1	RAD51B	RAD51 homolog B (S. cerevisiae)	chr14
3119200	8.64	8.25	1.31	1	PSCA	prostate stem cell antigen	chr8
2984543	7.27	6.88	1.31	1	PRR18	proline rich 18	chr6
3680249	6.81	6.42	1.31	1	PRM3	protamine 3	chr16
2916716	9.28	8.89	1.31	1	PNRC1	proline-rich nuclear receptor coactivator 1	chr6
2437363	6.16	5.77	1.31	1	PKLR; HCN3	pyruvate kinase, liver and RBC; hyperpolarization activated cyclic nucleotide-gated potassium channel 3	chr1
2556302	7.27	6.89	1.31	1	PELI1	pellino E3 ubiquitin protein ligase 1	chr2
2869438	5.54	5.15	1.31	1	NUDT12	nudix (nucleoside diphosphate linked moiety X)-type motif 12	chr5
3721795	8.48	8.09	1.31	1	NAGLU	N-acetylglucosaminidase, alpha	chr17
2926802	7.55	7.16	1.31	1	MYB	v-myb myeloblastosis viral oncogene homolog (avian)	chr6
3332403	6.17	5.78	1.31	1	MS4A1	membrane-spanning 4-domains, subfamily A, member 1	chr11
3188050	8.93	8.54	1.31	1	MRRF	mitochondrial ribosome recycling factor	chr9
3120682	9.76	9.37	1.31	1	MFSD3	major facilitator superfamily domain containing 3	chr8
3851545	9.73	9.34	1.31	1	MAN2B1	mannosidase, alpha, class 2B, member 1	chr19
2325290	12.2	11.81	1.31	1	LYPLA2; GALE	lysophospholipase II; UDP-galactose-4-epimerase	chr1
3119339	12.77	12.38	1.31	1	LY6E	lymphocyte antigen 6 complex, locus E	chr8
3298337	5.3	4.91	1.31	1	LRIT1	leucine-rich repeat, immunoglobulin-like and transmembrane domains 1	chr10
3816414	5.03	4.64	1.31	1	LOC100129831	EPWW6493	chr19
3601889	5.17	4.78	1.31	1	LMAN1L	lectin, mannose-binding, 1 like	chr15
3796992	4.16	3.77	1.31	1	LINC00526; LOC339290	long intergenic non-protein coding RNA 526; uncharacterized LOC339290	chr18
3316963	5.64	5.25	1.31	1	KRTAP5-5	keratin associated protein 5-5	chr11
2952927	6.35	5.96	1.31	1	KCNK16	potassium channel, subfamily K, member 16	chr6
3434681	6.27	5.88	1.31	1	HNF1A	HNF1 homeobox A	chr12
3371660	4.87	4.48	1.31	1	HARBI1	harbinger transposase derived 1	chr11
3545403	6.92	6.52	1.31	1	GSTZ1; TMED8	glutathione S-transferase zeta 1; transmembrane emp24 protein transport domain containing 8	chr14
2672016	8.02	7.63	1.31	1	FYCO1	FYVE and coiled-coil domain containing 1	chr3
2907396	6.63	6.24	1.31	1	FLJ38717	FLJ38717 protein	chr6
3529601	6.27	5.88	1.31	1	FITM1	fat storage-inducing transmembrane protein 1	chr14
2396750	6.29	5.91	1.31	1	FBXO2; FBXO44	F-box protein 2; F-box protein 44	chr1
2896958	9.11	8.73	1.31	1	FAM8A1; FAM8A3P; FAM8A4P; FAM8A5P; FAM8A6P	family with sequence similarity 8, member A1; family with sequence similarity 8, member A3 pseudogene; family with sequence similarity 8, member A4 pseudogene; family with sequence similarity 8, member A5 pseudogene; family with sequence similarity 8, member A6 pseudogene	chr6
3025005	9.26	8.87	1.31	1	EXOC4	exocyst complex component 4	chr7
3865248	7.52	7.13	1.31	1	EXOC3L2	exocyst complex component 3-like 2	chr19
3545022	5.3	4.91	1.31	1	ESRRB	estrogen-related receptor beta	chr14
3579969	6.81	6.42	1.31	1	DIO3OS	DIO3 opposite strand/antisense RNA (non-protein coding)	chr14
3823262	4.91	4.52	1.31	1	CYP4F8	cytochrome P450, family 4, subfamily F, polypeptide 8	chr19
3863640	11.99	11.6	1.31	1	CXCL17	chemokine (C-X-C motif) ligand 17	chr19
3656622	7.52	7.13	1.31	1	CTF1	cardiotrophin 1	chr16
3716411	11.06	10.67	1.31	1	CPD	carboxypeptidase D	chr17
4012178	5.11	4.71	1.31	1	CITED1	Cbp/p300-interacting transactivator, with Glu/Asp-rich carboxy-terminal domain, 1	chrX
3456630	12.05	11.66	1.31	1	CBX5	chromobox homolog 5	chr12
3208494	4.11	3.72	1.31	1	C9orf71	chromosome 9 open reading frame 71	chr9
3882614	6.55	6.16	1.31	1	C20orf144	chromosome 20 open reading frame 144	chr20
2396362	5.83	5.44	1.31	1	C1orf127	chromosome 1 open reading frame 127	chr1
3960356	6.36	5.96	1.31	1	BAIAP2L2	BAI1-associated protein 2-like 2	chr22
3066613	6.31	5.92	1.31	1	ATXN7L1	ataxin 7-like 1	chr7
3984907	4.74	4.35	1.31	1	ARMCX1	armadillo repeat containing, X-linked 1	chrX
3686635	4.68	4.28	1.31	1	APOBR; CLN3	apolipoprotein B receptor; ceroid-lipofuscinosis, neuronal 3	chr16
2751009	4.82	4.43	1.31	1	ANXA10	annexin A10	chr4
3630957	5.82	5.43	1.31	1	ANP32A-IT1	ANP32A intronic transcript 1 (non-protein coding)	chr15
3415068	5.93	5.55	1.31	1	ANKRD33	ankyrin repeat domain 33	chr12
2576788	4.33	3.94	1.31	1	ANKRD30BL; ANKRD30BP2; LOC644669; LOC100132154; LOC100132004	ankyrin repeat domain 30B-like; ankyrin repeat domain 30B pseudogene 2; ankyrin repeat domain 30B pseudogene; putative ankyrin repeat domain-containing protein ENSP00000330211-like	chr2
2692319	6.49	6.11	1.31	1	ADCY5	adenylate cyclase 5	chr3
3034987	8.05	7.66	1.31	1	ADAP1; COX19	ArfGAP with dual PH domains 1; COX19 cytochrome c oxidase assembly homolog (S. cerevisiae)	chr7
2686209	3.43	3.03	1.31	1			chr3
3316311	8.12	7.73	1.31	1			chr11
3532766	3.48	3.09	1.31	1			chr14
2405104	3.78	3.4	1.3	1	ZBTB8OS; ZBTB8A	zinc finger and BTB domain containing 8 opposite strand; zinc finger and BTB domain containing 8A	chr1
3726325	8.66	8.28	1.3	1	XYLT2	xylosyltransferase II	chr17
3901757	5.22	4.84	1.3	1	VSX1	visual system homeobox 1	chr20
3233157	5.96	5.58	1.3	1	UCN3	urocortin 3 (stresscopin)	chr10
3023318	6.21	5.83	1.3	1	TSPAN33	tetraspanin 33	chr7
3944922	9.19	8.81	1.3	1	TRIOBP; NOL12	TRIO and F-actin binding protein; nucleolar protein 12	chr22
3771091	8.21	7.83	1.3	1	TRIM65	tripartite motif containing 65	chr17
2899022	8.4	8.03	1.3	1	TRIM38	tripartite motif containing 38	chr6
2954022	6.35	5.97	1.3	1	TRERF1	transcriptional regulating factor 1	chr6
2436526	6.37	5.99	1.3	1	TPM3	tropomyosin 3	chr1
2599153	6.29	5.91	1.3	1	TNS1	tensin 1	chr2
2450762	5.18	4.8	1.3	1	TNNT2	troponin T type 2 (cardiac)	chr1
3391724	4.37	3.99	1.3	1	TMPRSS5	transmembrane protease, serine 5	chr11
3040465	4.75	4.38	1.3	1	TMEM196	transmembrane protein 196	chr7
2963407	9.91	9.53	1.3	1	SYNCRIP	synaptotagmin binding, cytoplasmic RNA interacting protein	chr6
3654614	7.74	7.36	1.3	1	SULT1A1; SULT1A2	sulfotransferase family, cytosolic, 1A, phenol-preferring, member 1; sulfotransferase family, cytosolic, 1A, phenol-preferring, member 2	chr16
3592109	10.09	9.71	1.3	1	SORD	sorbitol dehydrogenase	chr15
3953911	5	4.62	1.3	1	SLC7A4; P2RX6	solute carrier family 7 (orphan transporter), member 4; purinergic receptor P2X, ligand-gated ion channel, 6	chr22
2322004	7.66	7.27	1.3	1	SLC25A34	solute carrier family 25, member 34	chr1
3853036	5.86	5.49	1.3	1	SLC1A6	solute carrier family 1 (high affinity aspartate/glutamate transporter), member 6	chr19
3851801	6.35	5.97	1.3	1	RTBDN	retbindin	chr19
2374982	11.06	10.67	1.3	1	RNPEP; LOC100506636	arginyl aminopeptidase (aminopeptidase B); uncharacterized LOC100506636	chr1
3867346	5.95	5.58	1.3	1	RASIP1	Ras interacting protein 1	chr19
2907671	8.97	8.59	1.3	1	PTK7	PTK7 protein tyrosine kinase 7	chr6
2761842	4.44	4.05	1.3	1	PROM1	prominin 1	chr4
3538893	8.72	8.35	1.3	1	PRKCH; TMEM30B	protein kinase C, eta; transmembrane protein 30B	chr14
3218209	5.11	4.74	1.3	1	PPP3R2	protein phosphatase 3, regulatory subunit B, beta	chr9
2336650	5.87	5.49	1.3	1	PODN	podocan	chr1
3720388	6.38	6	1.3	1	PNMT	phenylethanolamine N-methyltransferase	chr17
2781714	8.17	7.79	1.3	1	PLA2G12A	phospholipase A2, group XIIA	chr4
3371964	9.69	9.31	1.3	1	PACSIN3	protein kinase C and casein kinase substrate in neurons 3	chr11
3822949	4.36	3.99	1.3	1	OR7C2	olfactory receptor, family 7, subfamily C, member 2	chr19
3188883	6.26	5.89	1.3	1	OLFML2A	olfactomedin-like 2A	chr9
3356539	4.95	4.57	1.3	1	NTM	neurotrimin	chr11
2724853	7.6	7.22	1.3	1	NSUN7; ARL4A	NOP2/Sun domain family, member 7; ADP-ribosylation factor-like 4A	chr4
2674526	7.44	7.07	1.3	1	NICN1; NICN1-AS1	nicolin 1; NICN1 antisense RNA 1 (non-protein coding)	chr3
3181460	9.95	9.57	1.3	1	NANS	N-acetylneuraminic acid synthase	chr9
2757751	7.93	7.55	1.3	1	MXD4; MIR4800	MAX dimerization protein 4; microRNA 4800	chr4
3844486	8.21	7.83	1.3	1	MIER2	mesoderm induction early response 1, family member 2	chr19
3354719	5.03	4.66	1.3	1	MGC39545	uncharacterized LOC403312	chr11
3638204	8.21	7.83	1.3	1	MFGE8; QTRT1	milk fat globule-EGF factor 8 protein; queuine tRNA-ribosyltransferase 1	chr15
3788097	5.4	5.02	1.3	1	MAPK4	mitogen-activated protein kinase 4	chr18
2975867	8.84	8.46	1.3	1	MAP3K5	mitogen-activated protein kinase kinase kinase 5	chr6
3456212	5.89	5.51	1.3	1	MAP3K12	mitogen-activated protein kinase kinase kinase 12	chr12
2717014	9.63	9.25	1.3	1	MAN2B2	mannosidase, alpha, class 2B, member 2	chr4
2893392	3.85	3.47	1.3	1	LY86	lymphocyte antigen 86	chr6
3821159	8.8	8.43	1.3	1	LPPR2	lipid phosphate phosphatase-related protein type 2	chr19
3442137	6.95	6.58	1.3	1	LPAR5	lysophosphatidic acid receptor 5	chr12
3244055	3.25	2.88	1.3	1	LOC439911	uncharacterized LOC439911	chr10
3455612	5.34	4.97	1.3	1	KRT71; KRT73	keratin 71; keratin 73	chr12
3868799	10.44	10.06	1.3	1	KLK8; KLK9	kallikrein-related peptidase 8; kallikrein-related peptidase 9	chr19
3868697	5.49	5.11	1.3	1	KLK15	kallikrein-related peptidase 15	chr19
3530002	7.56	7.18	1.3	1	KHNYN; SDR39U1	KH and NYN domain containing; short chain dehydrogenase/reductase family 39U, member 1	chr14
2599798	5.67	5.29	1.3	1	IHH	Indian hedgehog	chr2
2401251	8.57	8.2	1.3	1	HTR1D	5-hydroxytryptamine (serotonin) receptor 1D, G protein-coupled	chr1
2825733	4.87	4.5	1.3	1	HSD17B4	hydroxysteroid (17-beta) dehydrogenase 4	chr5
3475383	6.48	6.1	1.3	1	HPD	4-hydroxyphenylpyruvate dioxygenase	chr12
2507896	5.02	4.64	1.3	1	HNMT	histamine N-methyltransferase	chr2
3191338	8.59	8.21	1.3	1	GPR107	G protein-coupled receptor 107	chr9
3855868	8.12	7.74	1.3	1	GMIP	GEM interacting protein	chr19
2957700	10.01	9.63	1.3	1	GCLC	glutamate-cysteine ligase, catalytic subunit	chr6
3003153	9.74	9.36	1.3	1	GBAS	glioblastoma amplified sequence	chr7
4054481	6.09	5.71	1.3	1	GABRD; PRKCZ	gamma-aminobutyric acid (GABA) A receptor, delta; protein kinase C, zeta	chr1
2917825	3.72	3.35	1.3	1	FUT9	fucosyltransferase 9 (alpha (1,3) fucosyltransferase)	chr6
3227288	5.06	4.67	1.3	1	FLJ46836	FLJ46836 protein	chr9
2714563	5.55	5.17	1.3	1	FLJ35816	FLJ35816 protein	chr4
2715016	6.97	6.59	1.3	1	FGFR3	fibroblast growth factor receptor 3	chr4
2784352	6.11	5.72	1.3	1	FGF2; NUDT6	fibroblast growth factor 2 (basic); nudix (nucleoside diphosphate linked moiety X)-type motif 6	chr4
3194567	6.43	6.05	1.3	1	FAM69B; SNORA43; SNORA17; SNHG7	family with sequence similarity 69, member B; small nucleolar RNA, H/ACA box 43; small nucleolar RNA, H/ACA box 17; small nucleolar RNA host gene 7 (non-protein coding)	chr9
3639406	10.36	9.98	1.3	1	FAM174B	family with sequence similarity 174, member B	chr15
3819200	7.26	6.87	1.3	1	EVI5L	ecotropic viral integration site 5-like	chr19
2643592	5.32	4.93	1.3	1	EPHB1	EPH receptor B1	chr3
3375894	8.97	8.59	1.3	1	EML3	echinoderm microtubule associated protein like 3	chr11
3558118	9.05	8.68	1.3	1	DHRS1	dehydrogenase/reductase (SDR family) member 1	chr14
2420467	7.5	7.12	1.3	1	CTBS; SPATA1	chitobiase, di-N-acetyl-; spermatogenesis associated 1	chr1
3929821	7.71	7.34	1.3	1	CRYZL1; LOC100506284	crystallin, zeta (quinone reductase)-like 1; uncharacterized LOC100506284	chr21
2772968	8.63	8.25	1.3	1	COX18	COX18 cytochrome c oxidase assembly homolog (S. cerevisiae)	chr4
2657808	5.03	4.65	1.3	1	CLDN16	claudin 16	chr3
3129026	5.91	5.54	1.3	1	CHRNA2	cholinergic receptor, nicotinic, alpha 2 (neuronal)	chr8
3590341	12.06	11.69	1.3	1	CHP1	calcineurin-like EF hand protein 1	chr15
3906160	8.16	7.78	1.3	1	CHD6	chromodomain helicase DNA binding protein 6	chr20
2673257	7.36	6.99	1.3	1	CCDC51	coiled-coil domain containing 51	chr3
3732145	5.24	4.87	1.3	1	CACNG1	calcium channel, voltage-dependent, gamma subunit 1	chr17
3174429	7.32	6.94	1.3	1	C9orf85	chromosome 9 open reading frame 85	chr9
3336277	7.83	7.46	1.3	1	BBS1	Bardet-Biedl syndrome 1	chr11
3315712	7.67	7.3	1.3	1	B4GALNT4	beta-1,4-N-acetyl-galactosaminyl transferase 4	chr11
3456313	8.89	8.5	1.3	1	ATP5G2	ATP synthase, H+ transporting, mitochondrial Fo complex, subunit C2 (subunit 9)	chr12
2711139	4.14	3.76	1.3	1	ATP13A5	ATPase type 13A5	chr3
3835911	7.22	6.84	1.3	1	APOC4; APOC4-APOC2; APOC2	apolipoprotein C-IV; APOC4-APOC2 readthrough; apolipoprotein C-II	chr19
2532314	6.65	6.27	1.3	1	ALPI; ALPP	alkaline phosphatase, intestinal; alkaline phosphatase, placental	chr2
2949830	6.38	6	1.3	1	AGER; RNF5	advanced glycosylation end product-specific receptor; ring finger protein 5, E3 ubiquitin protein ligase	chr6
2675836	7.52	7.14	1.3	1	ABHD14B	abhydrolase domain containing 14B	chr3
3992648	5.56	5.18	1.3	1			chrX
3053229	7.2	6.83	1.29	1	ZNF680	zinc finger protein 680	chr7
3840253	5.06	4.69	1.29	1	ZNF534; DUT	zinc finger protein 534; deoxyuridine triphosphatase	chr19
3914230	7.79	7.42	1.29	1	ZNF512B; UCKL1-AS1	zinc finger protein 512B; UCKL1 antisense RNA 1 (non-protein coding)	chr20
3882652	7.82	7.45	1.29	1	ZNF341; LOC100653097; LOC100652854	zinc finger protein 341; uncharacterized LOC100653097; uncharacterized LOC100652854	chr20
3121002	5.32	4.95	1.29	1	ZNF252P-AS1; C8orf77	ZNF252P antisense RNA 1 (non-protein coding); chromosome 8 open reading frame 77	chr8
3253683	8.52	8.15	1.29	1	ZMIZ1	zinc finger, MIZ-type containing 1	chr10
2528144	7.69	7.33	1.29	1	WNT6	wingless-type MMTV integration site family, member 6	chr2
3907373	4.18	3.81	1.29	1	WFDC9	WAP four-disulfide core domain 9	chr20
3007024	5.24	4.88	1.29	1	WBSCR17	Williams-Beuren syndrome chromosome region 17	chr7
3652218	10.88	10.51	1.29	1	UQCRC2	ubiquinol-cytochrome c reductase core protein II	chr16
3675858	7.64	7.28	1.29	1	UNKL	unkempt homolog (Drosophila)-like	chr16
3319352	5.2	4.83	1.29	1	TUB	tubby homolog (mouse)	chr11
3317253	6.62	6.25	1.29	1	TSPAN32	tetraspanin 32	chr11
2901393	5.44	5.08	1.29	1	TRIM40	tripartite motif containing 40	chr6
3155937	8.61	8.24	1.29	1	TRAPPC9	trafficking protein particle complex 9	chr8
2378662	5.34	4.97	1.29	1	TRAF5	TNF receptor-associated factor 5	chr1
3751859	3.61	3.24	1.29	1	TMIGD1	transmembrane and immunoglobulin domain containing 1	chr17
3664779	4.36	3.99	1.29	1	TK2	thymidine kinase 2, mitochondrial	chr16
2492783	7.27	6.9	1.29	1	THNSL2	threonine synthase-like 2 (S. cerevisiae)	chr2
2329920	7.26	6.88	1.29	1	TFAP2E	transcription factor AP-2 epsilon (activating enhancer binding protein 2 epsilon)	chr1
4016955	4.07	3.71	1.29	1	TEX13A	testis expressed 13A	chrX
3913483	8.65	8.28	1.29	1	TCFL5; DPH3P1; COL9A3	transcription factor-like 5 (basic helix-loop-helix); DPH3, KTI11 homolog (S. cerevisiae) pseudogene 1; collagen, type IX, alpha 3	chr20
3183348	4.24	3.87	1.29	1	TAL2	T-cell acute lymphocytic leukemia 2	chr9
3884191	8.71	8.34	1.29	1	SRC	v-src sarcoma (Schmidt-Ruppin A-2) viral oncogene homolog (avian)	chr20
2735027	4.46	4.09	1.29	1	SPP1	secreted phosphoprotein 1	chr4
2756965	6.08	5.71	1.29	1	SPON2; LOC100130872	spondin 2, extracellular matrix protein; uncharacterized LOC100130872	chr4
3850660	9.24	8.88	1.29	1	SPC24	SPC24, NDC80 kinetochore complex component, homolog (S. cerevisiae)	chr19
3557209	5.18	4.82	1.29	1	SLC7A8	solute carrier family 7 (amino acid transporter light chain, L system), member 8	chr14
2831875	10.14	9.77	1.29	1	SLC35A4	solute carrier family 35, member A4	chr5
3190659	11.87	11.5	1.29	1	SET	SET nuclear oncogene	chr9
3862650	8.06	7.7	1.29	1	SERTAD3	SERTA domain containing 3	chr19
3458177	5.52	5.15	1.29	1	SDR9C7	short chain dehydrogenase/reductase family 9C, member 7	chr12
2573112	5.76	5.39	1.29	1	SCTR	secretin receptor	chr2
3652902	6.71	6.35	1.29	1	SCNN1B	sodium channel, non-voltage-gated 1, beta subunit	chr16
2890413	8.62	8.25	1.29	1	RNF130; RPS15AP18	ring finger protein 130; ribosomal protein S15a pseudogene 18	chr5
2407786	7.05	6.69	1.29	1	RHBDL2; LOC100130627	rhomboid, veinlet-like 2 (Drosophila); uncharacterized LOC100130627	chr1
2664640	7.49	7.13	1.29	1	RFTN1	raftlin, lipid raft linker 1	chr3
2561201	3.79	3.42	1.29	1	REG1P	regenerating islet-derived 1 pseudogene	chr2
3236786	6.4	6.04	1.29	1	PTER	phosphotriesterase related	chr10
3529609	10.77	10.4	1.29	1	PSME1	proteasome (prosome, macropain) activator subunit 1 (PA28 alpha)	chr14
3864286	6.28	5.91	1.29	1	PSG9; PSG3; PSG10P	pregnancy specific beta-1-glycoprotein 9; pregnancy specific beta-1-glycoprotein 3; pregnancy specific beta-1-glycoprotein 10, pseudogene	chr19
2918388	6.88	6.51	1.29	1	POU3F2	POU class 3 homeobox 2	chr6
2603597	8.15	7.79	1.29	1	PDE6D; COPS7B	phosphodiesterase 6D, cGMP-specific, rod, delta; COP9 constitutive photomorphogenic homolog subunit 7B (Arabidopsis)	chr2
3895152	8.12	7.75	1.29	1	PCED1A	PC-esterase domain containing 1A	chr20
2832363	4.03	3.66	1.29	1	PCDHB16	protocadherin beta 16	chr5
2436938	7.27	6.9	1.29	1	PBXIP1	pre-B-cell leukemia homeobox interacting protein 1	chr1
3897280	4.08	3.71	1.29	1	PAK7	p21 protein (Cdc42/Rac)-activated kinase 7	chr20
3335952	8.97	8.61	1.29	1	PACS1	phosphofurin acidic cluster sorting protein 1	chr11
4011620	5.16	4.79	1.29	1	P2RY4	pyrimidinergic receptor P2Y, G-protein coupled, 4	chrX
2900832	4.33	3.96	1.29	1	OR2H1	olfactory receptor, family 2, subfamily H, member 1	chr6
3228545	6.66	6.29	1.29	1	OBP2B; OBP2A	odorant binding protein 2B; odorant binding protein 2A	chr9
3601051	8.79	8.43	1.29	1	NEO1	neogenin 1	chr15
3136167	3.74	3.38	1.29	1	MOS	v-mos Moloney murine sarcoma viral oncogene homolog	chr8
3874498	10	9.64	1.29	1	MAVS	mitochondrial antiviral signaling protein	chr20
3599162	6.5	6.13	1.29	1	MAP2K5	mitogen-activated protein kinase kinase 5	chr15
4026058	4.81	4.45	1.29	1	MAGEA5; MAGEA10-MAGEA5; MAGEA4	melanoma antigen family A, 5; MAGEA10-MAGEA5 readthrough; melanoma antigen family A, 4	chrX
3376714	8.23	7.86	1.29	1	MACROD1	MACRO domain containing 1	chr11
2717059	7.53	7.16	1.29	1	LOC93622	Morf4 family associated protein 1-like 1 pseudogene	chr4
3901085	4.73	4.36	1.29	1	LOC200261	uncharacterized LOC200261	chr20
2949772	6.89	6.52	1.29	1	LOC100507547; PRRT1	uncharacterized LOC100507547; proline-rich transmembrane protein 1	chr6
3770172	3.9	3.53	1.29	1	LINC00469	long intergenic non-protein coding RNA 469	chr17
3756815	4.65	4.28	1.29	1	KRTAP4-5; KRTAP4-9	keratin associated protein 4-5; keratin associated protein 4-9	chr17
3464747	8.02	7.64	1.29	1	KITLG	KIT ligand	chr12
2550175	5.05	4.68	1.29	1	KCNG3	potassium voltage-gated channel, subfamily G, member 3	chr2
3654175	9.77	9.4	1.29	1	IL4R	interleukin 4 receptor	chr16
3376512	6	5.63	1.29	1	HRASLS2	HRAS-like suppressor 2	chr11
3725256	7.12	6.75	1.29	1	HOXB3; HOXB6; HOXB-AS3	homeobox B3; homeobox B6; HOXB cluster antisense RNA 3 (non-protein coding)	chr17
2899095	6.32	5.95	1.29	1	HIST1H4A; HIST2H4B; HIST4H4; HIST2H4A; HIST1H4L; HIST1H4E; HIST1H4B; HIST1H4H; HIST1H4C; HIST1H4J; HIST1H4K; HIST1H4F; HIST1H4D; HIST1H4I	histone cluster 1, H4a; histone cluster 2, H4b; histone cluster 4, H4; histone cluster 2, H4a; histone cluster 1, H4l; histone cluster 1, H4e; histone cluster 1, H4b; histone cluster 1, H4h; histone cluster 1, H4c; histone cluster 1, H4j; histone cluster 1, H4k; histone cluster 1, H4f; histone cluster 1, H4d; histone cluster 1, H4i	chr6
3568603	7.28	6.91	1.29	1	GPX2	glutathione peroxidase 2 (gastrointestinal)	chr14
2615808	7.69	7.32	1.29	1	GPD1L	glycerol-3-phosphate dehydrogenase 1-like	chr3
3845944	6.3	5.93	1.29	1	GNG7	guanine nucleotide binding protein (G protein), gamma 7	chr19
3980867	6.16	5.78	1.29	1	GJB1	gap junction protein, beta 1, 32kDa	chrX
3868064	6.46	6.09	1.29	1	FUZ	fuzzy homolog (Drosophila)	chr19
3775147	6.66	6.3	1.29	1	FOXK2	forkhead box K2	chr17
3950172	5.37	5	1.29	1	FLJ44385	uncharacterized FLJ44385	chr22
3942940	5.19	4.82	1.29	1	FLJ20464	uncharacterized protein FLJ20464	chr22
2619521	6.43	6.07	1.29	1	FAM198A; ZNF662; KRBOX1	family with sequence similarity 198, member A; zinc finger protein 662; KRAB box domain containing 1	chr3
3099566	4.91	4.54	1.29	1	FAM110B	family with sequence similarity 110, member B	chr8
3648995	7.5	7.13	1.29	1	ERCC4; LOC100505672	excision repair cross-complementing rodent repair deficiency, complementation group 4; uncharacterized LOC100505672	chr16
4051723	6.96	6.59	1.29	1	ENTPD8	ectonucleoside triphosphate diphosphohydrolase 8	chr9
3230733	7.01	6.64	1.29	1	ENTPD2	ectonucleoside triphosphate diphosphohydrolase 2	chr9
3194470	7.9	7.53	1.29	1	EGFL7	EGF-like-domain, multiple 7	chr9
3873923	6.4	6.03	1.29	1	EBF4; LOC100507579	early B-cell factor 4; uncharacterized LOC100507579	chr20
3882012	7.24	6.87	1.29	1	DNMT3B	DNA (cytosine-5-)-methyltransferase 3 beta	chr20
2334847	6.87	6.5	1.29	1	DMBX1	diencephalon/mesencephalon homeobox 1	chr1
3549989	5.36	4.99	1.29	1	DICER1-AS1	DICER1 antisense RNA 1 (non-protein coding)	chr14
3774535	10.72	10.36	1.29	1	DCXR	dicarbonyl/L-xylulose reductase	chr17
3684039	5.29	4.92	1.29	1	CRYM	crystallin, mu	chr16
2596948	3.48	3.12	1.29	1	CRYGD; CRYGEP	crystallin, gamma D; crystallin, gamma E, pseudogene	chr2
3329206	4.62	4.25	1.29	1	CREB3L1	cAMP responsive element binding protein 3-like 1	chr11
3529113	5.05	4.69	1.29	1	CMTM5	CKLF-like MARVEL transmembrane domain containing 5	chr14
3860229	7	6.64	1.29	1	CLIP3	CAP-GLY domain containing linker protein 3	chr19
2883609	11.02	10.65	1.29	1	CLINT1	clathrin interactor 1	chr5
2322226	6.06	5.69	1.29	1	CLCNKA; CLCNKB	chloride channel, voltage-sensitive Ka; chloride channel, voltage-sensitive Kb	chr1
3701297	7.69	7.33	1.29	1	CDYL2	chromodomain protein, Y-like 2	chr16
3758062	4.82	4.45	1.29	1	CCR10; CNTNAP1	chemokine (C-C motif) receptor 10; contactin associated protein 1	chr17
3774728	7.3	6.94	1.29	1	CCDC57	coiled-coil domain containing 57	chr17
2397695	7.3	6.93	1.29	1	CASP9	caspase 9, apoptosis-related cysteine peptidase	chr1
3864519	7.95	7.58	1.29	1	CADM4	cell adhesion molecule 4	chr19
2319135	4.47	4.1	1.29	1	CA6	carbonic anhydrase VI	chr1
3192580	6.7	6.33	1.29	1	C9orf9	chromosome 9 open reading frame 9	chr9
2804277	4.2	3.83	1.29	1	C5orf17	chromosome 5 open reading frame 17	chr5
3958063	4.91	4.54	1.29	1	C22orf24	chromosome 22 open reading frame 24	chr22
3918098	8.69	8.33	1.29	1	C21orf119	chromosome 21 open reading frame 119	chr21
3818826	5.52	5.15	1.29	1	C19orf45	chromosome 19 open reading frame 45	chr19
3687232	5.27	4.91	1.29	1	C16orf54	chromosome 16 open reading frame 54	chr16
3649714	5.62	5.25	1.29	1	C16orf45	chromosome 16 open reading frame 45	chr16
3588125	4.24	3.88	1.29	1	C15orf55; NOP10	chromosome 15 open reading frame 55; NOP10 ribonucleoprotein homolog (yeast)	chr15
3358112	7.4	7.03	1.29	1	C11orf35	chromosome 11 open reading frame 35	chr11
2899413	5.73	5.36	1.29	1	BTN3A3; BTN3A2	butyrophilin, subfamily 3, member A3; butyrophilin, subfamily 3, member A2	chr6
2408062	9.01	8.65	1.29	1	BMP8A; BMP8B; PPIEL	bone morphogenetic protein 8a; bone morphogenetic protein 8b; peptidylprolyl isomerase E-like pseudogene	chr1
2742093	4.42	4.06	1.29	1	BBS12	Bardet-Biedl syndrome 12	chr4
3393257	8.51	8.14	1.29	1	BACE1	beta-site APP-cleaving enzyme 1	chr11
3617920	7.2	6.84	1.29	1	ATPBD4	ATP binding domain 4	chr15
2487918	6.71	6.34	1.29	1	ATP6V1B1	ATPase, H+ transporting, lysosomal 56/58kDa, V1 subunit B1	chr2
2881747	6.51	6.14	1.29	1	ANXA6	annexin A6	chr5
3605884	7.18	6.82	1.29	1	ALPK3	alpha-kinase 3	chr15
2565082	6.69	6.33	1.29	1	ADRA2B	adrenoceptor alpha 2B	chr2
3027503	7.41	7.04	1.29	1	ADCK2	aarF domain containing kinase 2	chr7
3695786	8.89	8.52	1.29	1	ACD; RLTPR	adrenocortical dysplasia homolog (mouse); RGD motif, leucine rich repeats, tropomodulin domain and proline-rich containing	chr16
3737783	6.2	5.83	1.29	1	AATK-AS1	AATK antisense RNA 1 (non-protein coding)	chr17
2978044	4.55	4.19	1.29	1			chr6
3321980	3.99	3.63	1.29	1			chr11
3295376	8.29	7.93	1.28	1	ZNF503; ZNF503-AS2	zinc finger protein 503; ZNF503 antisense RNA 2 (non-protein coding)	chr10
3835565	3.68	3.33	1.28	1	ZNF233	zinc finger protein 233	chr19
3825911	6.35	5.99	1.28	1	ZNF101	zinc finger protein 101	chr19
3226644	10.53	10.17	1.28	1	ZDHHC12	zinc finger, DHHC-type containing 12	chr9
3349719	6.45	6.09	1.28	1	ZBTB16	zinc finger and BTB domain containing 16	chr11
3438527	8.61	8.25	1.28	1	ULK1	unc-51-like kinase 1 (C. elegans)	chr12
2798366	6.29	5.93	1.28	1	TUBBP5; TUBB8; TUBB7P	tubulin, beta pseudogene 5; tubulin, beta 8 class VIII; tubulin, beta 7, pseudogene	chr4
3316375	9.59	9.24	1.28	1	TSPAN4	tetraspanin 4	chr11
2717808	5.74	5.39	1.28	1	TRMT44	tRNA methyltransferase 44 homolog (S. cerevisiae)	chr4
2845078	9.98	9.62	1.28	1	TRIM52; LOC100507619; LOC100507602	tripartite motif containing 52; uncharacterized LOC100507619; uncharacterized LOC100507602	chr5
3360142	7.04	6.68	1.28	1	TRIM21	tripartite motif containing 21	chr11
3883941	7.55	7.2	1.28	1	TGIF2; TGIF2-C20ORF24	TGFB-induced factor homeobox 2; TGIF2-C20orf24 readthrough	chr20
3565785	3.71	3.36	1.28	1	TBPL2	TATA box binding protein like 2	chr14
3960827	9.87	9.51	1.28	1	SUN2	Sad1 and UNC84 domain containing 2	chr22
2834579	3.33	2.97	1.28	1	SPINK6	serine peptidase inhibitor, Kazal type 6	chr5
3354210	8.34	7.98	1.28	1	SPA17	sperm autoantigenic protein 17	chr11
3602390	9.88	9.53	1.28	1	SNX33	sorting nexin 33	chr15
3913420	7.41	7.05	1.28	1	SLCO4A1; LOC100127888	solute carrier organic anion transporter family, member 4A1; uncharacterized LOC100127888	chr20
3892812	9.95	9.59	1.28	1	SLCO4A1; LOC100127888	solute carrier organic anion transporter family, member 4A1; uncharacterized LOC100127888	chr20
3665374	6.7	6.34	1.28	1	SLC9A5	solute carrier family 9, subfamily A (NHE5, cation proton antiporter 5), member 5	chr16
3748323	9.7	9.35	1.28	1	SHMT1	serine hydroxymethyltransferase 1 (soluble)	chr17
3726252	6.66	6.3	1.28	1	SGCA	sarcoglycan, alpha (50kDa dystrophin-associated glycoprotein)	chr17
2790368	4.33	3.97	1.28	1	SFRP2	secreted frizzled-related protein 2	chr4
3947227	6.71	6.35	1.28	1	SEPT3	septin 3	chr22
2774049	9.98	9.62	1.28	1	SCARB2	scavenger receptor class B, member 2	chr4
3150289	9.73	9.37	1.28	1	SAMD12	sterile alpha motif domain containing 12	chr8
3865422	7.89	7.54	1.28	1	RTN2	reticulon 2	chr19
3739521	7.43	7.07	1.28	1	RPH3AL; LOC100506388	rabphilin 3A-like (without C2 domains); uncharacterized LOC100506388	chr17
2440586	8.11	7.76	1.28	1	PVRL4	poliovirus receptor-related 4	chr1
3028766	5.31	4.96	1.28	1	PRSS1	protease, serine, 1 (trypsin 1)	chr7
2804221	4.44	4.09	1.28	1	PRDM9; PRDM7	PR domain containing 9; PR domain containing 7	chr5
3728820	4.52	4.16	1.28	1	PPM1E	protein phosphatase, Mg2+/Mn2+ dependent, 1E	chr17
3693141	7.48	7.13	1.28	1	PLLP	plasmolipin	chr16
3364525	8.91	8.55	1.28	1	PLEKHA7; C11orf58; LOC283278	pleckstrin homology domain containing, family A member 7; chromosome 11 open reading frame 58; uncharacterized LOC283278	chr11
2486811	3.99	3.63	1.28	1	PLEK	pleckstrin	chr2
3732230	9.53	9.18	1.28	1	PITPNC1	phosphatidylinositol transfer protein, cytoplasmic 1	chr17
3371339	8.7	8.34	1.28	1	PHF21A	PHD finger protein 21A	chr11
3588062	7.39	7.04	1.28	1	PGBD4	piggyBac transposable element derived 4	chr15
2411173	10.31	9.96	1.28	1	PDZK1IP1	PDZK1 interacting protein 1	chr1
3922793	6.26	5.9	1.28	1	PDE9A	phosphodiesterase 9A	chr21
3416651	4.66	4.31	1.28	1	PDE1B	phosphodiesterase 1B, calmodulin-dependent	chr12
2904168	7.11	6.74	1.28	1	PACSIN1	protein kinase C and casein kinase substrate in neurons 1	chr6
3330935	3.8	3.44	1.28	1	OR8K3	olfactory receptor, family 8, subfamily K, member 3	chr11
3353859	5.66	5.31	1.28	1	OR4D5	olfactory receptor, family 4, subfamily D, member 5	chr11
3602423	5.23	4.87	1.28	1	ODF3L1	outer dense fiber of sperm tails 3-like 1	chr15
3305017	5.33	4.97	1.28	1	OBFC1	oligonucleotide/oligosaccharide-binding fold containing 1	chr10
3709838	6.38	6.03	1.28	1	NTN1	netrin 1	chr17
2363389	8.97	8.61	1.28	1	NIT1; DEDD	nitrilase 1; death effector domain containing	chr1
2338719	9.21	8.85	1.28	1	NFIA	nuclear factor I/A	chr1
3832865	7.67	7.31	1.28	1	NCCRP1	non-specific cytotoxic cell receptor protein 1 homolog (zebrafish)	chr19
2621122	9.48	9.12	1.28	1	NBEAL2	neurobeachin-like 2	chr3
3334919	7.49	7.13	1.28	1	MRPL49	mitochondrial ribosomal protein L49	chr11
3528864	6.62	6.26	1.28	1	MMP14	matrix metallopeptidase 14 (membrane-inserted)	chr14
3056163	6.41	6.06	1.28	1	MLXIPL	MLX interacting protein-like	chr7
4027056	8.87	8.52	1.28	1	MECP2	methyl CpG binding protein 2 (Rett syndrome)	chrX
2898746	9.23	8.88	1.28	1	LRRC16A	leucine rich repeat containing 16A	chr6
2988499	7.81	7.46	1.28	1	LOC389458; RBAK-LOC389458; RBAK	uncharacterized LOC389458; RBAK-LOC389458 readthrough; RB-associated KRAB zinc finger	chr7
3079671	7.61	7.26	1.28	1	LOC100507673	uncharacterized LOC100507673	chr7
3772719	10.75	10.4	1.28	1	LGALS3BP	lectin, galactoside-binding, soluble, 3 binding protein	chr17
2560178	6.4	6.04	1.28	1	LBX2	ladybird homeobox 2	chr2
3757108	8.38	8.02	1.28	1	KRT19	keratin 19	chr17
2724308	4.53	4.17	1.28	1	KLB	klotho beta	chr4
2329041	9.65	9.29	1.28	1	KIAA1522	KIAA1522	chr1
3023246	6.97	6.62	1.28	1	IRF5	interferon regulatory factor 5	chr7
3226883	8.06	7.71	1.28	1	IER5L	immediate early response 5-like	chr9
2468622	9.5	9.15	1.28	1	ID2; ID2B	inhibitor of DNA binding 2, dominant negative helix-loop-helix protein; inhibitor of DNA binding 2B, dominant negative helix-loop-helix protein (pseudogene)	chr2
2903258	5.28	4.92	1.28	1	HLA-DQA2; LOC100509457; LOC100507718; HLA-DQA1	major histocompatibility complex, class II, DQ alpha 2; HLA class II histocompatibility antigen, DQ alpha 1 chain-like; major histocompatibility complex, class II, DQ alpha 1	chr6
3018420	8.13	7.77	1.28	1	HBP1	HMG-box transcription factor 1	chr7
3949162	8.52	8.17	1.28	1	GRAMD4	GRAM domain containing 4	chr22
4054414	7.3	6.95	1.28	1	GJB3	gap junction protein, beta 3, 31kDa	chr1
2838399	4.07	3.71	1.28	1	GABRA6	gamma-aminobutyric acid (GABA) A receptor, alpha 6	chr5
3437780	6.94	6.58	1.28	1	FZD10; FLJ31485	frizzled family receptor 10; uncharacterized LOC440119	chr12
3837934	5.64	5.28	1.28	1	FUT2; SEC1P	fucosyltransferase 2 (secretor status included); secretory blood group 1, pseudogene	chr19
3661152	10.7	10.35	1.28	1	FTO	fat mass and obesity associated	chr16
3510858	9.4	9.05	1.28	1	FOXO1	forkhead box O1	chr13
3110055	6.38	6.01	1.28	1	FLJ45248	FLJ45248 protein	chr8
2982270	3.76	3.41	1.28	1	FLJ27255	uncharacterized LOC401281	chr6
2951567	7.75	7.39	1.28	1	FKBP5; LOC285847	FK506 binding protein 5; uncharacterized LOC285847	chr6
2807886	6.18	5.82	1.28	1	FBXO4	F-box protein 4	chr5
3296386	8.8	8.45	1.28	1	DLG5	discs, large homolog 5 (Drosophila)	chr10
2892262	6.87	6.51	1.28	1	DKFZP686I15217; NQO2	uncharacterized LOC401232; NAD(P)H dehydrogenase, quinone 2	chr6
3680130	9	8.65	1.28	1	DEXI; LOC100289656; LOC100505564	Dexi homolog (mouse); Dexi homolog (mouse) pseudogene; uncharacterized LOC100505564	chr16
3634811	10.97	10.62	1.28	1	CTSH	cathepsin H	chr15
3331487	11.93	11.57	1.28	1	CTNND1	catenin (cadherin-associated protein), delta 1	chr11
3310953	4.24	3.88	1.28	1	CPXM2	carboxypeptidase X (M14 family), member 2	chr10
3645947	6.1	5.75	1.28	1	CLUAP1	clusterin associated protein 1	chr16
3829398	6.51	6.16	1.28	1	CHST8	carbohydrate (N-acetylgalactosamine 4-0) sulfotransferase 8	chr19
2351763	5.2	4.84	1.28	1	CHIA	chitinase, acidic	chr1
2451593	5.26	4.9	1.28	1	CHI3L1	chitinase 3-like 1 (cartilage glycoprotein-39)	chr1
3332663	6.1	5.74	1.28	1	CD6	CD6 molecule	chr11
3057514	4.69	4.34	1.28	1	CCL24	chemokine (C-C motif) ligand 24	chr7
3576441	8.2	7.84	1.28	1	CCDC88C	coiled-coil domain containing 88C	chr14
3096271	9.4	9.04	1.28	1	C8orf40	chromosome 8 open reading frame 40	chr8
2532626	8.05	7.7	1.28	1	C2orf82	chromosome 2 open reading frame 82	chr2
2469296	6.94	6.58	1.28	1	C2orf48	chromosome 2 open reading frame 48	chr2
3815610	9.71	9.36	1.28	1	ATP5D	ATP synthase, H+ transporting, mitochondrial F1 complex, delta subunit	chr19
2445357	5.32	4.96	1.28	1	ASTN1	astrotactin 1	chr1
2351121	10.96	10.6	1.28	1	AHCYL1	adenosylhomocysteinase-like 1	chr1
2329196	5.07	4.72	1.28	1	ADC	arginine decarboxylase	chr1
3188514	5.53	5.18	1.28	1			chr9
2462693	4.12	3.78	1.27	1	ZP4; LOC100130331	zona pellucida glycoprotein 4; POTE ankyrin domain family, member F pseudogene	chr1
2677356	6.72	6.37	1.27	1	WNT5A	wingless-type MMTV integration site family, member 5A	chr3
3319937	8.74	8.39	1.27	1	WEE1	WEE1 homolog (S. pombe)	chr11
2950515	10.05	9.71	1.27	1	VPS52	vacuolar protein sorting 52 homolog (S. cerevisiae)	chr6
3634071	11.34	10.99	1.27	1	TSPAN3	tetraspanin 3	chr15
3115008	11.43	11.09	1.27	1	TRIB1	tribbles homolog 1 (Drosophila)	chr8
2317317	7	6.65	1.27	1	TP73; LRRC47	tumor protein p73; leucine rich repeat containing 47	chr1
2502842	6.1	5.75	1.27	1	TMEM37	transmembrane protein 37	chr2
3378867	9.39	9.04	1.27	1	TMEM134	transmembrane protein 134	chr11
3707175	5.51	5.17	1.27	1	TM4SF5	transmembrane 4 L six family member 5	chr17
3943504	5.19	4.84	1.27	1	TIMP3	TIMP metallopeptidase inhibitor 3	chr22
2863637	10.37	10.03	1.27	1	TBCA	tubulin folding cofactor A	chr5
2662356	8.9	8.56	1.27	1	TADA3	transcriptional adaptor 3	chr3
3381317	9.59	9.25	1.27	1	STARD10	StAR-related lipid transfer (START) domain containing 10	chr11
3907311	3.8	3.46	1.27	1	SPINT3	serine peptidase inhibitor, Kunitz type, 3	chr20
3119970	6.6	6.26	1.27	1	SPATC1	spermatogenesis and centriole associated 1	chr8
3301263	6.52	6.17	1.27	1	SORBS1	sorbin and SH3 domain containing 1	chr10
2730404	4.83	4.49	1.27	1	SMR3B; SMR3A	submaxillary gland androgen regulated protein 3B; submaxillary gland androgen regulated protein 3A	chr4
3740367	9.12	8.78	1.27	1	SLC43A2	solute carrier family 43, member 2	chr17
3738629	10.83	10.49	1.27	1	SLC16A3	solute carrier family 16, member 3 (monocarboxylic acid transporter 4)	chr17
3865618	7.48	7.14	1.27	1	SIX5	SIX homeobox 5	chr19
3304853	7.02	6.67	1.27	1	SH3PXD2A	SH3 and PX domains 2A	chr10
3365136	7.34	6.99	1.27	1	SERGEF	secretion regulating guanine nucleotide exchange factor	chr11
2834472	4.01	3.66	1.27	1	SCGB3A2	secretoglobin, family 3A, member 2	chr5
3953524	7.61	7.27	1.27	1	SCARF2; KLHL22	scavenger receptor class F, member 2; kelch-like 22 (Drosophila)	chr22
3990512	5.31	4.96	1.27	1	SASH3	SAM and SH3 domain containing 3	chrX
3865696	6.44	6.1	1.27	1	RSPH6A	radial spoke head 6 homolog A (Chlamydomonas)	chr19
2368492	4.12	3.78	1.27	1	RPS29	ribosomal protein S29	chr1
2395245	9.03	8.68	1.27	1	RERE	arginine-glutamic acid dipeptide (RE) repeats	chr1
3944210	6.82	6.48	1.27	1	RASD2	RASD family, member 2	chr22
2595560	8.6	8.25	1.27	1	RAPH1	Ras association (RalGDS/AF-6) and pleckstrin homology domains 1	chr2
2369950	11.73	11.38	1.27	1	QSOX1; FLJ23867	quiescin Q6 sulfhydryl oxidase 1; uncharacterized protein FLJ23867	chr1
3529508	8.73	8.38	1.27	1	PCK2	phosphoenolpyruvate carboxykinase 2 (mitochondrial)	chr14
2323347	6.54	6.19	1.27	1	PAX7	paired box 7	chr1
3368054	7.78	7.43	1.27	1	PAX6	paired box 6	chr11
3815116	6.24	5.9	1.27	1	PALM	paralemmin	chr19
3434760	7.56	7.21	1.27	1	P2RX4	purinergic receptor P2X, ligand-gated ion channel, 4	chr12
3645850	4.38	4.03	1.27	1	OR2C1	olfactory receptor, family 2, subfamily C, member 1	chr16
3334277	7.37	7.02	1.27	1	NUDT22; LOC100653281	nudix (nucleoside diphosphate linked moiety X)-type motif 22; uncharacterized LOC100653281	chr11
2514216	3.8	3.45	1.27	1	NOSTRIN	nitric oxide synthase trafficker	chr2
3044072	6.93	6.58	1.27	1	NOD1	nucleotide-binding oligomerization domain containing 1	chr7
2633631	10.34	9.99	1.27	1	NIT2	nitrilase family, member 2	chr3
3188697	10.14	9.8	1.27	1	NEK6; LOC100129034	NIMA (never in mitosis gene a)-related kinase 6; uncharacterized LOC100129034	chr9
2877893	5.06	4.72	1.27	1	MZB1	marginal zone B and B1 cell-specific protein	chr5
2901970	10.39	10.04	1.27	1	MIR4640; DDR1	microRNA 4640; discoidin domain receptor tyrosine kinase 1	chr6
3334025	9.97	9.62	1.27	1	MARK2	MAP/microtubule affinity-regulating kinase 2	chr11
3444906	8.67	8.32	1.27	1	MANSC1	MANSC domain containing 1	chr12
2982630	3.91	3.57	1.27	1	LPAL2; SLC22A3; PLG	lipoprotein, Lp(a)-like 2, pseudogene; solute carrier family 22 (extraneuronal monoamine transporter), member 3; plasminogen	chr6
2569881	4.2	3.85	1.27	1	LOC729164	hCG1732469	chr2
3732721	6.78	6.44	1.27	1	LOC440461; LOC146880	Rho GTPase activating protein 27 pseudogene	chr17
2696415	5.35	5	1.27	1	KY	kyphoscoliosis peptidase	chr3
3671850	9.54	9.2	1.27	1	KLHL36	kelch-like 36 (Drosophila)	chr16
3727344	4.46	4.11	1.27	1	KIF2B	kinesin family member 2B	chr17
2427619	3.79	3.44	1.27	1	KCNA3	potassium voltage-gated channel, shaker-related subfamily, member 3	chr1
3821893	11.14	10.79	1.27	1	JUNB	jun B proto-oncogene	chr19
3581442	9.5	9.16	1.27	1	JAG2	jagged 2	chr14
2502424	8.28	7.94	1.27	1	INSIG2	insulin induced gene 2	chr2
2340930	3.68	3.33	1.27	1	IL23R	interleukin 23 receptor	chr1
3391255	8.62	8.28	1.27	1	IL18	interleukin 18 (interferon-gamma-inducing factor)	chr11
3965447	6.38	6.04	1.27	1	IL17REL	interleukin 17 receptor E-like	chr22
3359134	6.5	6.15	1.27	1	IGF2; IGF2-AS; IGF2-AS1	insulin-like growth factor 2 (somatomedin A); IGF2 antisense RNA (non-protein coding); IGF2 antisense RNA 1 (non-protein coding)	chr11
2675171	9.27	8.92	1.27	1	HYAL2	hyaluronoglucosaminidase 2	chr3
2949450	5.23	4.88	1.27	1	HSPA1L	heat shock 70kDa protein 1-like	chr6
2716124	6.76	6.42	1.27	1	HGFAC	HGF activator	chr4
3642687	7.52	7.17	1.27	1	HBQ1	hemoglobin, theta 1	chr16
3903670	9.95	9.61	1.27	1	GSS	glutathione synthetase	chr20
2889848	6	5.66	1.27	1	GRM6	glutamate receptor, metabotropic 6	chr5
2527655	6.46	6.12	1.27	1	GPBAR1	G protein-coupled bile acid receptor 1	chr2
2565011	5.55	5.2	1.27	1	GPAT2	glycerol-3-phosphate acyltransferase 2, mitochondrial	chr2
3766467	5.7	5.35	1.27	1	GH2; CSH2; CSH1; CSHL1	growth hormone 2; chorionic somatomammotropin hormone 2; chorionic somatomammotropin hormone 1 (placental lactogen); chorionic somatomammotropin hormone-like 1	chr17
3223967	4.2	3.85	1.27	1	GGTA1P	glycoprotein, alpha-galactosyltransferase 1 pseudogene	chr9
2904663	8.5	8.15	1.27	1	FANCE	Fanconi anemia, complementation group E	chr6
3176689	3.67	3.32	1.27	1	FAM75D3	family with sequence similarity 75, member D3	chr9
2326295	6.48	6.13	1.27	1	FAM110D	family with sequence similarity 110, member D	chr1
3941848	6.87	6.53	1.27	1	EMID1	EMI domain containing 1	chr22
3326461	10.78	10.43	1.27	1	EHF	ets homologous factor	chr11
3190242	5.87	5.52	1.27	1	DNM1	dynamin 1	chr9
3851826	9.23	8.89	1.27	1	DNASE2	deoxyribonuclease II, lysosomal	chr19
3159735	4.33	3.98	1.27	1	DMRT3	doublesex and mab-3 related transcription factor 3	chr9
2437029	6.19	5.85	1.27	1	DCST2	DC-STAMP domain containing 2	chr1
3704270	6.15	5.8	1.27	1	CYBA	cytochrome b-245, alpha polypeptide	chr16
2647073	4.11	3.76	1.27	1	CPB1	carboxypeptidase B1 (tissue)	chr3
3688362	7.23	6.89	1.27	1	COX6A2; ARMC5	cytochrome c oxidase subunit VIa polypeptide 2; armadillo repeat containing 5	chr16
3924144	7.92	7.59	1.27	1	COL18A1; SLC19A1	collagen, type XVIII, alpha 1; solute carrier family 19 (folate transporter), member 1	chr21
2324571	7.65	7.31	1.27	1	CELA3B; CELA3A	chymotrypsin-like elastase family, member 3B; chymotrypsin-like elastase family, member 3A	chr1
2376457	7.93	7.58	1.27	1	CDK18	cyclin-dependent kinase 18	chr1
3368707	10.55	10.21	1.27	1	CD59; C11orf91	CD59 molecule, complement regulatory protein; chromosome 11 open reading frame 91	chr11
3343059	4.22	3.87	1.27	1	CCDC83	coiled-coil domain containing 83	chr11
3850929	5.54	5.2	1.27	1	CCDC151	coiled-coil domain containing 151	chr19
3732049	5.69	5.34	1.27	1	CACNG5	calcium channel, voltage-dependent, gamma subunit 5	chr17
2324884	5.16	4.82	1.27	1	C1QB	complement component 1, q subcomponent, B chain	chr1
2374422	8.59	8.25	1.27	1	C1orf106	chromosome 1 open reading frame 106	chr1
3750430	3.54	3.2	1.27	1	C17orf108	chromosome 17 open reading frame 108	chr17
3588658	8.63	8.28	1.27	1	C15orf41; LARP4	chromosome 15 open reading frame 41; La ribonucleoprotein domain family, member 4	chr15
3484117	4.26	3.91	1.27	1	C13orf33; TEX26-AS1	chromosome 13 open reading frame 33; TEX26 antisense RNA 1 (non-protein coding)	chr13
3252690	4.52	4.17	1.27	1	C10orf11	chromosome 10 open reading frame 11	chr10
3195363	9.9	9.56	1.27	1	ARRDC1; C9orf37	arrestin domain containing 1; chromosome 9 open reading frame 37	chr9
3710870	5.38	5.04	1.27	1	ARHGAP44	Rho GTPase activating protein 44	chr17
2833286	7.65	7.31	1.27	1	ARHGAP26	Rho GTPase activating protein 26	chr5
2995589	6.75	6.4	1.27	1	AQP1	aquaporin 1 (Colton blood group)	chr7
3297536	10.46	10.11	1.27	1	ANXA11	annexin A11	chr10
2365181	3.87	3.53	1.27	1	ALDH9A1; LOC440700	aldehyde dehydrogenase 9 family, member A1; carbonic anhydrase XIV (CA14) pseudogene	chr1
3571727	7.78	7.43	1.27	1	ALDH6A1; C14orf45	aldehyde dehydrogenase 6 family, member A1; chromosome 14 open reading frame 45	chr14
2834743	6.92	6.58	1.27	1	ADRB2	adrenoceptor beta 2, surface	chr5
3883064	8.92	8.57	1.27	1	ACSS2	acyl-CoA synthetase short-chain family member 2	chr20
2669955	5.12	4.78	1.27	1			chr3
3857523	4.74	4.39	1.27	1			chr19
3331692	4.72	4.37	1.27	1			chr11
3039791	7.94	7.6	1.27	1			chr7
3687870	7.52	7.19	1.26	1	ZNF688	zinc finger protein 688	chr16
3821410	6.36	6.03	1.26	1	ZNF440; ZNF439	zinc finger protein 440; zinc finger protein 439	chr19
3400586	5.56	5.22	1.26	1	WNT5B	wingless-type MMTV integration site family, member 5B	chr12
2673830	8.94	8.6	1.26	1	WDR6; NDUFAF3; DALRD3	WD repeat domain 6; NADH dehydrogenase (ubiquinone) complex I, assembly factor 3; DALR anticodon binding domain containing 3	chr3
3870449	4.07	3.73	1.26	1	VSTM1	V-set and transmembrane domain containing 1	chr19
2951541	6.2	5.86	1.26	1	TULP1	tubby like protein 1	chr6
2906934	6.31	5.97	1.26	1	TOMM6; PRICKLE4	translocase of outer mitochondrial membrane 6 homolog (yeast); prickle homolog 4 (Drosophila)	chr6
2598868	6.91	6.57	1.26	1	TNP1	transition protein 1 (during histone to protamine replacement)	chr2
2831897	8.45	8.12	1.26	1	TMCO6; NDUFA2	transmembrane and coiled-coil domains 6; NADH dehydrogenase (ubiquinone) 1 alpha subcomplex, 2, 8kDa	chr5
3650953	10.37	10.04	1.26	1	TMC5	transmembrane channel-like 5	chr16
3835060	4.17	3.83	1.26	1	TEX101	testis expressed 101	chr19
3946817	6.48	6.14	1.26	1	TEF; LOC100129648	thyrotrophic embryonic factor; uncharacterized LOC100129648	chr22
2829171	6.67	6.34	1.26	1	TCF7	transcription factor 7 (T-cell specific, HMG-box)	chr5
3654669	7.41	7.08	1.26	1	SULT1A1; SULT1A2	sulfotransferase family, cytosolic, 1A, phenol-preferring, member 1; sulfotransferase family, cytosolic, 1A, phenol-preferring, member 2	chr16
3128911	4.78	4.45	1.26	1	STMN4	stathmin-like 4	chr8
3456161	5.24	4.91	1.26	1	SP7	Sp7 transcription factor	chr12
3769779	9.42	9.09	1.26	1	SLC39A11; ATG12	solute carrier family 39 (metal ion transporter), member 11; autophagy related 12	chr17
2988594	6.64	6.3	1.26	1	SLC29A4	solute carrier family 29 (nucleoside transporters), member 4	chr7
3773340	9.16	8.83	1.26	1	SGSH	N-sulfoglucosamine sulfohydrolase	chr17
3846860	7.42	7.09	1.26	1	SEMA6B	sema domain, transmembrane domain (TM), and cytoplasmic domain, (semaphorin) 6B	chr19
2443450	4.97	4.63	1.26	1	SELL	selectin L	chr1
2798538	12.86	12.53	1.26	1	SDHA	succinate dehydrogenase complex, subunit A, flavoprotein (Fp)	chr5
3193339	10.08	9.74	1.26	1	RXRA	retinoid X receptor, alpha	chr9
2796066	6.64	6.3	1.26	1	RWDD4	RWD domain containing 4	chr4
3403841	5.06	4.72	1.26	1	RIMKLB	ribosomal modification protein rimK-like family member B	chr12
3674848	9.11	8.77	1.26	1	RHBDF1	rhomboid 5 homolog 1 (Drosophila)	chr16
3185643	7.89	7.56	1.26	1	RGS3	regulator of G-protein signaling 3	chr9
3847590	6.51	6.17	1.26	1	RFX2	regulatory factor X, 2 (influences HLA class II expression)	chr19
2365872	6.38	6.05	1.26	1	RCSD1	RCSD domain containing 1	chr1
3956768	6.76	6.43	1.26	1	RASL10A	RAS-like, family 10, member A	chr22
3472183	7.01	6.68	1.26	1	RASAL1	RAS protein activator like 1 (GAP1 like)	chr12
3850817	9.72	9.39	1.26	1	RAB3D; TSPAN16	RAB3D, member RAS oncogene family; tetraspanin 16	chr19
3336074	11.86	11.53	1.26	1	RAB1B	RAB1B, member RAS oncogene family	chr11
3715460	7.66	7.32	1.26	1	PYY2	peptide YY, 2 (pseudogene)	chr17
3912137	9.33	8.99	1.26	1	PPP1R3D; FAM217B	protein phosphatase 1, regulatory subunit 3D; family with sequence similarity 217, member B	chr20
3759849	8.27	7.94	1.26	1	PLEKHM1; PLEKHM1P	pleckstrin homology domain containing, family M (with RUN domain) member 1; pleckstrin homology domain containing, family M (with RUN domain) member 1 pseudogene	chr17
3758025	8	7.67	1.26	1	PLEKHH3	pleckstrin homology domain containing, family H (with MyTH4 domain) member 3	chr17
4028716	4.18	3.84	1.26	1	PCDH11Y; PCDH11X	protocadherin 11 Y-linked; protocadherin 11 X-linked	chrY
3978706	6.01	5.67	1.26	1	PAGE5; PAGE2; PAGE2B	P antigen family, member 5 (prostate associated); P antigen family, member 2 (prostate associated); P antigen family, member 2B	chrX
3186123	3.73	3.4	1.26	1	ORM1	orosomucoid 1	chr9
2362323	4.2	3.87	1.26	1	OR6K6	olfactory receptor, family 6, subfamily K, member 6	chr1
3665936	7.23	6.9	1.26	1	NRN1L	neuritin 1-like	chr16
3773426	6.73	6.39	1.26	1	NPTX1	neuronal pentraxin I	chr17
3965984	6.97	6.64	1.26	1	NCAPH2; SCO2	non-SMC condensin II complex, subunit H2; SCO cytochrome oxidase deficient homolog 2 (yeast)	chr22
3338968	8.68	8.35	1.26	1	NADSYN1	NAD synthetase 1	chr11
3109600	5.9	5.57	1.26	1	NACAP1	nascent-polypeptide-associated complex alpha polypeptide pseudogene 1	chr8
3151970	7.27	6.93	1.26	1	MTSS1	metastasis suppressor 1	chr8
3320251	7.09	6.76	1.26	1	MRVI1-AS1	MRVI1 antisense RNA 1 (non-protein coding)	chr11
2901818	10.88	10.55	1.26	1	MRPS18B	mitochondrial ribosomal protein S18B	chr6
3800116	3.44	3.11	1.26	1	MC2R	melanocortin 2 receptor (adrenocorticotropic hormone)	chr18
2396415	4.46	4.12	1.26	1	MASP2; TARDBP	mannan-binding lectin serine peptidase 2; TAR DNA binding protein	chr1
[truncated: 15,882 more rows]
